# Supplementary material for: 2-[5-(4-Meth­oxy­phen­yl)-3-phenyl-4,5-dihydro-1H-pyrazol-1-yl]-6-methyl-1,3-benzothia­zole
Source: Acta Crystallogr Sect E Struct Rep Online. 2011 Aug 27;67(Pt 9):o2412. doi: 10.1107/S1600536811033666 (PMC3200767; doi:10.1107/S1600536811033666)
Supplement: Supplementary file 1 [file e-67-o2412-sup1.cif]

##############################################################################
#                                                                            #
# This CIF contains the data in a paper accepted for publication in          #
# Acta Crystallographica Section E. It conforms to the requirements of       #
# Notes for Authors for Acta Crystallographica Section E, and has been       #
# peer reviewed under the auspices of the IUCr Commission on Journals.       #
#                                                                            #
# Full details of the Crystallographic Information File format               #
# are given in the paper "The Crystallographic Information File (CIF):       #
# a New Standard Archive File for Crystallography" by S. R. Hall, F. H.      #
# Allen and I. D. Brown [Acta Cryst. (1991), A47, 655-685].                  #
#                                                                            #
# The current version of the core CIF dictionary is obtainable from          #
# ftp://ftp.iucr.org/pub/cif_core.dic.                                       #
#                                                                            #
# Software is freely available for graphical display of the structure(s)     #
# in this CIF. For information consult the CIF software page                 #
# http://www.iucr.org/resources/cif/software.                                #
#                                                                            #
# This file may be used for bona fide research purposes within the           #
# scientific community so long as proper attribution is given to the journal # 
# article from which it was obtained.                                        #
#                                                                            #
##############################################################################
data_global
_audit_creation_method     'form.cif (version 2.0)'
_journal_data_validation_number     ?
_journal_date_recd_electronic     2011-08-16
_journal_date_accepted     2011-08-18
_journal_name_full     'Acta Crystallographica, Section E'
_journal_year     2011
_journal_volume     67
_journal_issue      9
_journal_page_first     o2412
_journal_page_last     o2412
_journal_paper_category     QO
_journal_coeditor_code     HB6368
_publ_contact_author_name     'Professor Fun, Hoong-Kun'
_publ_contact_author_address
;
X-ray Crystallography Unit
School of Physics
Universiti Sains Malaysia
11800 USM, Penang
Malaysia
;
_publ_contact_author_email     hkfun@usm.my
_publ_contact_author_fax     '604 6579150'
_publ_contact_author_phone     '604 6533652'
_publ_section_title
;\
2-[5-(4-Methoxyphenyl)-3-phenyl-4,5-dihydro-1<i>H</i>-pyrazol-1-yl]-6-methyl-\
1,3-benzothiazole
;
loop_
    _publ_author_name
    _publ_author_footnote
    _publ_author_address
    'Fun, Hoong-Kun'
;
Thomson Reuters ResearcherID: A-3561-2009.
;
;
X-ray Crystallography Unit
School of Physics
Universiti Sains Malaysia
11800 USM, Penang
Malaysia
;
    'Suhana Arshad' .
;
X-ray Crystallography Unit
School of Physics
Universiti Sains Malaysia
11800 USM, Penang
Malaysia
;
    'M. Himaja' .
;
Chemistry Division
School of Advanced Sciences
VIT University
Vellore 632014
Tamil Nadu
India
;
    'D. Munirajasekhar' .
;
Chemistry Division
School of Advanced Sciences
VIT University
Vellore 632014
Tamil Nadu
India
;
    'B. K. Sarojini' .
;
Department of Chemistry
P. A. College of Engineering
Nadupadavu, D. K.
Mangalore
India
;
data_I
_audit_creation_method     SHELXL97
_chemical_name_systematic
;
2-[5-(4-Methoxyphenyl)-3-phenyl-4,5-dihydro-1<i>H</i>-pyrazol-1-yl]-6-methyl-
1,3-benzothiazole
;
_chemical_name_common     ?
_chemical_formula_moiety     'C24 H21 N3 O S'
_chemical_formula_sum     'C24 H21 N3 O S'
_chemical_formula_iupac     'C24 H21 N3 O S'
_chemical_formula_weight     399.50
_chemical_melting_point     ?
_symmetry_cell_setting     orthorhombic
_symmetry_space_group_name_H-M     'P b c n'
_symmetry_space_group_name_Hall     '-P 2n 2ab'
loop_
    _symmetry_equiv_pos_as_xyz
    'x, y, z'
    '-x+1/2, -y+1/2, z+1/2'
    '-x, y, -z+1/2'
    'x+1/2, -y+1/2, -z'
    '-x, -y, -z'
    'x-1/2, y-1/2, -z-1/2'
    'x, -y, z-1/2'
    '-x-1/2, y-1/2, z'
_cell_length_a     22.632(3)
_cell_length_b     11.1961(12)
_cell_length_c     16.1137(18)
_cell_angle_alpha     90.00
_cell_angle_beta     90.00
_cell_angle_gamma     90.00
_cell_volume     4083.1(8)
_cell_formula_units_Z     8
_cell_measurement_reflns_used     4472
_cell_measurement_theta_min     2.39
_cell_measurement_theta_max     27.08
_cell_measurement_temperature     296(2)
_exptl_crystal_description     block
_exptl_crystal_colour     colourless
_exptl_crystal_size_max     0.37
_exptl_crystal_size_mid     0.24
_exptl_crystal_size_min     0.19
_exptl_crystal_density_diffrn     1.300
_exptl_crystal_density_meas     ?
_exptl_crystal_density_method     'not measured'
_exptl_crystal_F_000     1680
_exptl_absorpt_coefficient_mu     0.179
_exptl_absorpt_correction_type     multi-scan
_exptl_absorpt_process_details     '(SADABS; Bruker, 2009)'
_exptl_absorpt_correction_T_min     0.936
_exptl_absorpt_correction_T_max     0.967
_exptl_special_details
;
;
_diffrn_ambient_temperature     296(2)
_diffrn_radiation_type     MoK\a
_diffrn_radiation_wavelength     0.71073
_diffrn_radiation_source     'fine-focus sealed tube'
_diffrn_radiation_monochromator     graphite
_diffrn_measurement_device_type     'Bruker SMART APEXII DUO CCD'
_diffrn_measurement_method     '\f and \w'
_diffrn_detector_area_resol_mean     ?
_diffrn_reflns_number     25081
_diffrn_reflns_av_R_equivalents     0.0411
_diffrn_reflns_av_sigmaI/netI     0.0382
_diffrn_reflns_theta_min     1.80
_diffrn_reflns_theta_max     30.03
_diffrn_reflns_theta_full     30.03
_diffrn_measured_fraction_theta_max     0.996
_diffrn_measured_fraction_theta_full     0.996
_diffrn_reflns_limit_h_min     -31
_diffrn_reflns_limit_h_max     31
_diffrn_reflns_limit_k_min     -15
_diffrn_reflns_limit_k_max     10
_diffrn_reflns_limit_l_min     -22
_diffrn_reflns_limit_l_max     18
_refine_special_details
;
Refinement of <i>F</i>^2^ against ALL reflections. The weighted <i>R</i>-factor
<i>wR</i> and goodness of fit <i>S</i> are based on <i>F</i>^2^, conventional
<i>R</i>-factors <i>R</i> are based on <i>F</i>, with <i>F</i> set to zero for
negative <i>F</i>^2^. The threshold expression of <i>F</i>^2^ >
\s(<i>F</i>^2^) is used only for calculating <i>R</i>-factors(gt) <i>etc</i>.
and is not relevant to the choice of reflections for refinement.
<i>R</i>-factors based on <i>F</i>^2^ are statistically about twice as large
as those based on <i>F</i>, and <i>R</i>-factors based on ALL data will be
even larger.
;
_reflns_number_total     5949
_reflns_number_gt     3835
_reflns_threshold_expression     I>2\s(I)
_refine_ls_structure_factor_coef     Fsqd
_refine_ls_matrix_type     full
_refine_ls_R_factor_all     0.0779
_refine_ls_R_factor_gt     0.0409
_refine_ls_wR_factor_gt     0.1027
_refine_ls_wR_factor_ref     0.1230
_refine_ls_goodness_of_fit_ref     1.004
_refine_ls_restrained_S_all     1.004
_refine_ls_number_reflns     5949
_refine_ls_number_parameters     264
_refine_ls_number_restraints     0
_refine_ls_hydrogen_treatment     constr
_refine_ls_weighting_scheme     calc
_refine_ls_weighting_details
       'calc w = 1/[\s^2^(Fo^2^)+(0.0593P)^2^+0.3403P] where P=(Fo^2^+2Fc^2^)/3'
_atom_sites_solution_hydrogens     geom
_atom_sites_solution_primary     direct
_atom_sites_solution_secondary     difmap
_refine_ls_shift/su_max     0.002
_refine_ls_shift/su_mean     0.000
_refine_diff_density_max     0.250
_refine_diff_density_min     -0.289
_refine_ls_extinction_method     none
_refine_ls_extinction_coef     ?
loop_
    _atom_type_symbol
    _atom_type_description
    _atom_type_scat_dispersion_real
    _atom_type_scat_dispersion_imag
    _atom_type_scat_source
    'C' 'C' 0.0033 0.0016
                         'International Tables Vol C Tables 4.2.6.8 and 6.1.1.4'
    'H' 'H' 0.0000 0.0000
                         'International Tables Vol C Tables 4.2.6.8 and 6.1.1.4'
    'N' 'N' 0.0061 0.0033
                         'International Tables Vol C Tables 4.2.6.8 and 6.1.1.4'
    'O' 'O' 0.0106 0.0060
                         'International Tables Vol C Tables 4.2.6.8 and 6.1.1.4'
    'S' 'S' 0.1246 0.1234
                         'International Tables Vol C Tables 4.2.6.8 and 6.1.1.4'
_computing_data_collection     'APEX2 (Bruker, 2009)'
_computing_cell_refinement     'SAINT (Bruker, 2009)'
_computing_data_reduction     'SAINT (Bruker, 2009)'
_computing_structure_solution     'SHELXTL (Sheldrick, 2008)'
_computing_structure_refinement     'SHELXTL (Sheldrick, 2008)'
_computing_molecular_graphics     'SHELXTL (Sheldrick, 2008)'
_computing_publication_material
;
SHELXTL (Sheldrick, 2008) and PLATON (Spek, 2009)
;
loop_
    _atom_site_type_symbol
    _atom_site_label
    _atom_site_fract_x
    _atom_site_fract_y
    _atom_site_fract_z
    _atom_site_U_iso_or_equiv
    _atom_site_adp_type
    _atom_site_calc_flag
    _atom_site_refinement_flags
    _atom_site_occupancy
    _atom_site_symmetry_multiplicity
    _atom_site_disorder_assembly
    _atom_site_disorder_group
    S S1 0.537594(17) -0.00428(3) 0.11748(3) 0.04063(11) Uani d . 1 1 . .
    N N1 0.51267(5) 0.20397(10) 0.05137(8) 0.0394(3) Uani d . 1 1 . .
    N N2 0.43376(5) 0.11316(10) 0.11985(8) 0.0408(3) Uani d . 1 1 . .
    N N3 0.41278(5) 0.01631(10) 0.16416(8) 0.0382(3) Uani d . 1 1 . .
    O O1 0.43721(6) 0.61031(10) 0.32050(8) 0.0589(3) Uani d . 1 1 . .
    C C1 0.26306(7) -0.02592(14) 0.24336(11) 0.0463(4) Uani d . 1 1 . .
    H H1A 0.2459 0.0437 0.2231 0.056 Uiso calc R 1 1 . .
    C C2 0.22952(7) -0.10444(16) 0.29063(11) 0.0529(4) Uani d . 1 1 . .
    H H2A 0.1902 -0.0867 0.3023 0.063 Uiso calc R 1 1 . .
    C C3 0.25414(8) -0.20806(16) 0.32013(11) 0.0537(4) Uani d . 1 1 . .
    H H3A 0.2315 -0.2608 0.3514 0.064 Uiso calc R 1 1 . .
    C C4 0.31269(8) -0.23390(15) 0.30326(11) 0.0535(4) Uani d . 1 1 . .
    H H4A 0.3293 -0.3041 0.3235 0.064 Uiso calc R 1 1 . .
    C C5 0.34660(7) -0.15656(13) 0.25674(10) 0.0450(4) Uani d . 1 1 . .
    H H5A 0.3859 -0.1748 0.2456 0.054 Uiso calc R 1 1 . .
    C C6 0.32201(6) -0.05056(12) 0.22615(9) 0.0378(3) Uani d . 1 1 . .
    C C7 0.35724(6) 0.03383(12) 0.17774(10) 0.0377(3) Uani d . 1 1 . .
    C C8 0.33397(7) 0.14714(13) 0.13926(10) 0.0427(4) Uani d . 1 1 . .
    H H8A 0.3117 0.1938 0.1792 0.051 Uiso calc R 1 1 . .
    H H8B 0.3091 0.1301 0.0917 0.051 Uiso calc R 1 1 . .
    C C9 0.39093(6) 0.21231(12) 0.11292(10) 0.0384(3) Uani d . 1 1 . .
    H H9A 0.3879 0.2390 0.0552 0.046 Uiso calc R 1 1 . .
    C C10 0.40585(6) 0.31648(12) 0.16894(9) 0.0340(3) Uani d . 1 1 . .
    C C11 0.39769(7) 0.43310(13) 0.14186(10) 0.0423(4) Uani d . 1 1 . .
    H H11A 0.3851 0.4470 0.0878 0.051 Uiso calc R 1 1 . .
    C C12 0.40797(8) 0.52875(14) 0.19391(10) 0.0471(4) Uani d . 1 1 . .
    H H12A 0.4020 0.6062 0.1749 0.056 Uiso calc R 1 1 . .
    C C13 0.42714(6) 0.50954(13) 0.27438(10) 0.0396(3) Uani d . 1 1 . .
    C C14 0.43514(7) 0.39440(13) 0.30260(10) 0.0411(3) Uani d . 1 1 . .
    H H14A 0.4477 0.3807 0.3567 0.049 Uiso calc R 1 1 . .
    C C15 0.42441(7) 0.29915(13) 0.24975(10) 0.0399(3) Uani d . 1 1 . .
    H H15A 0.4298 0.2217 0.2691 0.048 Uiso calc R 1 1 . .
    C C16 0.45090(10) 0.5966(2) 0.40532(13) 0.0768(6) Uani d . 1 1 . .
    H H16A 0.4569 0.6737 0.4299 0.115 Uiso calc R 1 1 . .
    H H16B 0.4863 0.5499 0.4109 0.115 Uiso calc R 1 1 . .
    H H16C 0.4189 0.5567 0.4329 0.115 Uiso calc R 1 1 . .
    C C17 0.49059(6) 0.11551(12) 0.09394(9) 0.0348(3) Uani d . 1 1 . .
    C C18 0.57140(6) 0.17917(13) 0.03344(9) 0.0388(3) Uani d . 1 1 . .
    C C19 0.60917(8) 0.25405(16) -0.01089(10) 0.0508(4) Uani d . 1 1 . .
    H H19A 0.5956 0.3265 -0.0317 0.061 Uiso calc R 1 1 . .
    C C20 0.66700(8) 0.21907(17) -0.02351(11) 0.0550(4) Uani d . 1 1 . .
    H H20A 0.6919 0.2688 -0.0538 0.066 Uiso calc R 1 1 . .
    C C21 0.68940(7) 0.11232(16) 0.00738(10) 0.0498(4) Uani d . 1 1 . .
    C C22 0.65199(7) 0.03749(15) 0.05197(10) 0.0455(4) Uani d . 1 1 . .
    H H22A 0.6660 -0.0343 0.0734 0.055 Uiso calc R 1 1 . .
    C C23 0.59353(6) 0.07106(13) 0.06414(9) 0.0375(3) Uani d . 1 1 . .
    C C24 0.75341(8) 0.0795(2) -0.00596(13) 0.0688(5) Uani d . 1 1 . .
    H H24A 0.7616 0.0046 0.0207 0.103 Uiso calc R 1 1 . .
    H H24B 0.7782 0.1405 0.0173 0.103 Uiso calc R 1 1 . .
    H H24C 0.7611 0.0727 -0.0644 0.103 Uiso calc R 1 1 . .
loop_
    _atom_site_aniso_label
    _atom_site_aniso_U_11
    _atom_site_aniso_U_22
    _atom_site_aniso_U_33
    _atom_site_aniso_U_12
    _atom_site_aniso_U_13
    _atom_site_aniso_U_23
    S1 0.0411(2) 0.03568(19) 0.0451(2) -0.00003(15) 0.00495(16) 0.00259(15)
    N1 0.0411(7) 0.0400(7) 0.0372(7) -0.0024(5) 0.0005(5) 0.0015(5)
    N2 0.0386(7) 0.0320(6) 0.0519(8) -0.0002(5) 0.0072(6) 0.0028(5)
    N3 0.0376(6) 0.0334(6) 0.0435(8) -0.0027(5) 0.0044(5) -0.0023(5)
    O1 0.0692(8) 0.0499(7) 0.0575(8) 0.0019(6) -0.0072(6) -0.0192(6)
    C1 0.0370(7) 0.0434(8) 0.0585(11) -0.0011(6) -0.0023(7) -0.0003(7)
    C2 0.0336(8) 0.0619(11) 0.0631(12) -0.0049(7) 0.0055(7) -0.0002(9)
    C3 0.0483(9) 0.0560(10) 0.0568(11) -0.0135(8) 0.0059(8) 0.0069(8)
    C4 0.0527(10) 0.0435(9) 0.0642(12) -0.0015(7) 0.0048(8) 0.0091(8)
    C5 0.0399(8) 0.0400(8) 0.0551(10) 0.0008(6) 0.0041(7) -0.0010(7)
    C6 0.0353(7) 0.0369(7) 0.0411(9) -0.0048(6) -0.0001(6) -0.0053(6)
    C7 0.0359(7) 0.0348(7) 0.0423(9) -0.0030(6) -0.0017(6) -0.0057(6)
    C8 0.0356(7) 0.0377(8) 0.0548(10) -0.0020(6) -0.0040(7) -0.0013(7)
    C9 0.0388(7) 0.0360(7) 0.0405(8) 0.0002(6) -0.0031(6) 0.0009(6)
    C10 0.0311(7) 0.0339(7) 0.0369(8) 0.0001(5) -0.0003(6) 0.0027(6)
    C11 0.0536(9) 0.0375(8) 0.0358(8) 0.0010(6) -0.0030(7) 0.0059(6)
    C12 0.0623(10) 0.0324(7) 0.0465(10) 0.0029(7) 0.0002(8) 0.0036(6)
    C13 0.0337(7) 0.0419(8) 0.0434(9) 0.0010(6) 0.0013(6) -0.0056(7)
    C14 0.0370(7) 0.0487(8) 0.0374(8) 0.0031(6) -0.0052(6) 0.0008(6)
    C15 0.0399(8) 0.0372(7) 0.0425(9) 0.0025(6) -0.0052(6) 0.0062(6)
    C16 0.0759(14) 0.0946(16) 0.0600(13) 0.0059(12) -0.0087(11) -0.0341(12)
    C17 0.0376(7) 0.0346(7) 0.0322(8) -0.0022(6) -0.0009(6) -0.0048(6)
    C18 0.0409(8) 0.0436(8) 0.0319(8) -0.0050(6) 0.0007(6) -0.0028(6)
    C19 0.0548(10) 0.0510(10) 0.0466(10) -0.0072(7) 0.0057(8) 0.0075(8)
    C20 0.0513(10) 0.0659(11) 0.0477(10) -0.0166(8) 0.0107(8) 0.0010(8)
    C21 0.0401(8) 0.0671(11) 0.0422(9) -0.0069(8) 0.0043(7) -0.0114(8)
    C22 0.0420(8) 0.0516(9) 0.0429(9) 0.0011(7) 0.0006(7) -0.0048(7)
    C23 0.0399(7) 0.0413(8) 0.0314(8) -0.0042(6) 0.0021(6) -0.0019(6)
    C24 0.0437(9) 0.0941(15) 0.0686(13) -0.0049(10) 0.0110(9) -0.0166(11)
_geom_special_details
;
All e.s.d.'s (except the e.s.d. in the dihedral angle between two l.s. planes)
are estimated using the full covariance matrix. The cell e.s.d.'s are taken
into account individually in the estimation of e.s.d.'s in distances, angles
and torsion angles; correlations between e.s.d.'s in cell parameters are only
used when they are defined by crystal symmetry. An approximate (isotropic)
treatment of cell e.s.d.'s is used for estimating e.s.d.'s involving l.s.
planes.
;
loop_
    _geom_bond_atom_site_label_1
    _geom_bond_atom_site_label_2
    _geom_bond_site_symmetry_2
    _geom_bond_distance
    _geom_bond_publ_flag
    S1 C23 . 1.7473(15) ?
    S1 C17 . 1.7534(15) ?
    N1 C17 . 1.3042(18) ?
    N1 C18 . 1.3884(19) ?
    N2 C17 . 1.3525(18) ?
    N2 N3 . 1.3824(16) ?
    N2 C9 . 1.4780(18) ?
    N3 C7 . 1.2909(18) ?
    O1 C13 . 1.3701(17) ?
    O1 C16 . 1.410(2) ?
    C1 C2 . 1.389(2) ?
    C1 C6 . 1.390(2) ?
    C1 H1A . 0.9300 ?
    C2 C3 . 1.372(2) ?
    C2 H2A . 0.9300 ?
    C3 C4 . 1.383(2) ?
    C3 H3A . 0.9300 ?
    C4 C5 . 1.379(2) ?
    C4 H4A . 0.9300 ?
    C5 C6 . 1.400(2) ?
    C5 H5A . 0.9300 ?
    C6 C7 . 1.462(2) ?
    C7 C8 . 1.507(2) ?
    C8 C9 . 1.541(2) ?
    C8 H8A . 0.9700 ?
    C8 H8B . 0.9700 ?
    C9 C10 . 1.513(2) ?
    C9 H9A . 0.9800 ?
    C10 C15 . 1.382(2) ?
    C10 C11 . 1.3891(19) ?
    C11 C12 . 1.380(2) ?
    C11 H11A . 0.9300 ?
    C12 C13 . 1.384(2) ?
    C12 H12A . 0.9300 ?
    C13 C14 . 1.379(2) ?
    C14 C15 . 1.386(2) ?
    C14 H14A . 0.9300 ?
    C15 H15A . 0.9300 ?
    C16 H16A . 0.9600 ?
    C16 H16B . 0.9600 ?
    C16 H16C . 0.9600 ?
    C18 C19 . 1.394(2) ?
    C18 C23 . 1.400(2) ?
    C19 C20 . 1.381(2) ?
    C19 H19A . 0.9300 ?
    C20 C21 . 1.390(3) ?
    C20 H20A . 0.9300 ?
    C21 C22 . 1.391(2) ?
    C21 C24 . 1.510(2) ?
    C22 C23 . 1.389(2) ?
    C22 H22A . 0.9300 ?
    C24 H24A . 0.9600 ?
    C24 H24B . 0.9600 ?
    C24 H24C . 0.9600 ?
loop_
    _geom_angle_atom_site_label_1
    _geom_angle_atom_site_label_2
    _geom_angle_atom_site_label_3
    _geom_angle_site_symmetry_1
    _geom_angle_site_symmetry_3
    _geom_angle
    _geom_angle_publ_flag
    C23 S1 C17 . . 87.93(7) ?
    C17 N1 C18 . . 108.92(12) ?
    C17 N2 N3 . . 120.09(11) ?
    C17 N2 C9 . . 125.85(12) ?
    N3 N2 C9 . . 113.76(11) ?
    C7 N3 N2 . . 107.63(12) ?
    C13 O1 C16 . . 118.20(14) ?
    C2 C1 C6 . . 120.55(15) ?
    C2 C1 H1A . . 119.7 ?
    C6 C1 H1A . . 119.7 ?
    C3 C2 C1 . . 120.21(15) ?
    C3 C2 H2A . . 119.9 ?
    C1 C2 H2A . . 119.9 ?
    C2 C3 C4 . . 119.85(15) ?
    C2 C3 H3A . . 120.1 ?
    C4 C3 H3A . . 120.1 ?
    C5 C4 C3 . . 120.58(16) ?
    C5 C4 H4A . . 119.7 ?
    C3 C4 H4A . . 119.7 ?
    C4 C5 C6 . . 120.16(15) ?
    C4 C5 H5A . . 119.9 ?
    C6 C5 H5A . . 119.9 ?
    C1 C6 C5 . . 118.64(14) ?
    C1 C6 C7 . . 120.11(14) ?
    C5 C6 C7 . . 121.25(13) ?
    N3 C7 C6 . . 121.56(13) ?
    N3 C7 C8 . . 113.48(13) ?
    C6 C7 C8 . . 124.96(13) ?
    C7 C8 C9 . . 102.69(12) ?
    C7 C8 H8A . . 111.2 ?
    C9 C8 H8A . . 111.2 ?
    C7 C8 H8B . . 111.2 ?
    C9 C8 H8B . . 111.2 ?
    H8A C8 H8B . . 109.1 ?
    N2 C9 C10 . . 112.80(12) ?
    N2 C9 C8 . . 99.91(11) ?
    C10 C9 C8 . . 112.79(12) ?
    N2 C9 H9A . . 110.3 ?
    C10 C9 H9A . . 110.3 ?
    C8 C9 H9A . . 110.3 ?
    C15 C10 C11 . . 117.93(13) ?
    C15 C10 C9 . . 121.45(12) ?
    C11 C10 C9 . . 120.50(13) ?
    C12 C11 C10 . . 121.07(15) ?
    C12 C11 H11A . . 119.5 ?
    C10 C11 H11A . . 119.5 ?
    C11 C12 C13 . . 120.11(14) ?
    C11 C12 H12A . . 119.9 ?
    C13 C12 H12A . . 119.9 ?
    O1 C13 C14 . . 124.69(14) ?
    O1 C13 C12 . . 115.62(13) ?
    C14 C13 C12 . . 119.69(13) ?
    C13 C14 C15 . . 119.58(14) ?
    C13 C14 H14A . . 120.2 ?
    C15 C14 H14A . . 120.2 ?
    C10 C15 C14 . . 121.61(13) ?
    C10 C15 H15A . . 119.2 ?
    C14 C15 H15A . . 119.2 ?
    O1 C16 H16A . . 109.5 ?
    O1 C16 H16B . . 109.5 ?
    H16A C16 H16B . . 109.5 ?
    O1 C16 H16C . . 109.5 ?
    H16A C16 H16C . . 109.5 ?
    H16B C16 H16C . . 109.5 ?
    N1 C17 N2 . . 122.78(13) ?
    N1 C17 S1 . . 117.53(11) ?
    N2 C17 S1 . . 119.69(10) ?
    N1 C18 C19 . . 124.98(14) ?
    N1 C18 C23 . . 116.23(13) ?
    C19 C18 C23 . . 118.78(14) ?
    C20 C19 C18 . . 119.07(16) ?
    C20 C19 H19A . . 120.5 ?
    C18 C19 H19A . . 120.5 ?
    C19 C20 C21 . . 122.44(15) ?
    C19 C20 H20A . . 118.8 ?
    C21 C20 H20A . . 118.8 ?
    C20 C21 C22 . . 118.73(15) ?
    C20 C21 C24 . . 120.51(16) ?
    C22 C21 C24 . . 120.74(17) ?
    C23 C22 C21 . . 119.32(16) ?
    C23 C22 H22A . . 120.3 ?
    C21 C22 H22A . . 120.3 ?
    C22 C23 C18 . . 121.65(14) ?
    C22 C23 S1 . . 128.96(12) ?
    C18 C23 S1 . . 109.38(11) ?
    C21 C24 H24A . . 109.5 ?
    C21 C24 H24B . . 109.5 ?
    H24A C24 H24B . . 109.5 ?
    C21 C24 H24C . . 109.5 ?
    H24A C24 H24C . . 109.5 ?
    H24B C24 H24C . . 109.5 ?
loop_
    _geom_torsion_atom_site_label_1
    _geom_torsion_atom_site_label_2
    _geom_torsion_atom_site_label_3
    _geom_torsion_atom_site_label_4
    _geom_torsion_site_symmetry_1
    _geom_torsion_site_symmetry_2
    _geom_torsion_site_symmetry_3
    _geom_torsion_site_symmetry_4
    _geom_torsion
    _geom_torsion_publ_flag
    C17 N2 N3 C7 . . . . -177.07(13) ?
    C9 N2 N3 C7 . . . . 8.82(17) ?
    C6 C1 C2 C3 . . . . -0.7(3) ?
    C1 C2 C3 C4 . . . . 0.5(3) ?
    C2 C3 C4 C5 . . . . -0.2(3) ?
    C3 C4 C5 C6 . . . . 0.1(3) ?
    C2 C1 C6 C5 . . . . 0.6(2) ?
    C2 C1 C6 C7 . . . . -178.78(15) ?
    C4 C5 C6 C1 . . . . -0.3(2) ?
    C4 C5 C6 C7 . . . . 179.05(15) ?
    N2 N3 C7 C6 . . . . -177.70(13) ?
    N2 N3 C7 C8 . . . . 2.31(17) ?
    C1 C6 C7 N3 . . . . 176.59(15) ?
    C5 C6 C7 N3 . . . . -2.8(2) ?
    C1 C6 C7 C8 . . . . -3.4(2) ?
    C5 C6 C7 C8 . . . . 177.19(14) ?
    N3 C7 C8 C9 . . . . -11.49(17) ?
    C6 C7 C8 C9 . . . . 168.52(13) ?
    C17 N2 C9 C10 . . . . -68.81(19) ?
    N3 N2 C9 C10 . . . . 104.90(14) ?
    C17 N2 C9 C8 . . . . 171.19(14) ?
    N3 N2 C9 C8 . . . . -15.11(16) ?
    C7 C8 C9 N2 . . . . 14.51(15) ?
    C7 C8 C9 C10 . . . . -105.50(14) ?
    N2 C9 C10 C15 . . . . -42.67(19) ?
    C8 C9 C10 C15 . . . . 69.62(17) ?
    N2 C9 C10 C11 . . . . 141.35(14) ?
    C8 C9 C10 C11 . . . . -106.37(16) ?
    C15 C10 C11 C12 . . . . 0.2(2) ?
    C9 C10 C11 C12 . . . . 176.33(14) ?
    C10 C11 C12 C13 . . . . 0.5(2) ?
    C16 O1 C13 C14 . . . . -6.9(2) ?
    C16 O1 C13 C12 . . . . 173.59(16) ?
    C11 C12 C13 O1 . . . . 178.73(15) ?
    C11 C12 C13 C14 . . . . -0.9(2) ?
    O1 C13 C14 C15 . . . . -178.95(14) ?
    C12 C13 C14 C15 . . . . 0.6(2) ?
    C11 C10 C15 C14 . . . . -0.5(2) ?
    C9 C10 C15 C14 . . . . -176.56(13) ?
    C13 C14 C15 C10 . . . . 0.1(2) ?
    C18 N1 C17 N2 . . . . -179.24(13) ?
    C18 N1 C17 S1 . . . . 0.64(16) ?
    N3 N2 C17 N1 . . . . 179.42(13) ?
    C9 N2 C17 N1 . . . . -7.2(2) ?
    N3 N2 C17 S1 . . . . -0.46(18) ?
    C9 N2 C17 S1 . . . . 172.88(11) ?
    C23 S1 C17 N1 . . . . -0.27(12) ?
    C23 S1 C17 N2 . . . . 179.61(12) ?
    C17 N1 C18 C19 . . . . -179.67(15) ?
    C17 N1 C18 C23 . . . . -0.79(18) ?
    N1 C18 C19 C20 . . . . 179.20(15) ?
    C23 C18 C19 C20 . . . . 0.3(2) ?
    C18 C19 C20 C21 . . . . -0.9(3) ?
    C19 C20 C21 C22 . . . . 0.6(3) ?
    C19 C20 C21 C24 . . . . -178.27(17) ?
    C20 C21 C22 C23 . . . . 0.2(2) ?
    C24 C21 C22 C23 . . . . 179.10(15) ?
    C21 C22 C23 C18 . . . . -0.8(2) ?
    C21 C22 C23 S1 . . . . -179.64(12) ?
    N1 C18 C23 C22 . . . . -178.48(13) ?
    C19 C18 C23 C22 . . . . 0.5(2) ?
    N1 C18 C23 S1 . . . . 0.60(16) ?
    C19 C18 C23 S1 . . . . 179.55(12) ?
    C17 S1 C23 C22 . . . . 178.81(15) ?
    C17 S1 C23 C18 . . . . -0.18(11) ?
loop_
    _geom_hbond_atom_site_label_D
    _geom_hbond_atom_site_label_H
    _geom_hbond_atom_site_label_A
    _geom_hbond_site_symmetry_A
    _geom_hbond_distance_DH
    _geom_hbond_distance_HA
    _geom_hbond_distance_DA
    _geom_hbond_angle_DHA
    _geom_hbond_publ_flag
    C15 H15A Cg1 4_655 0.93 2.91 3.6318(17) 138 yes
    C22 H22A Cg2 4_655 0.93 2.89 3.6438(18) 140 yes
    C2 H2A Cg3 7_545 0.93 2.74 3.4884(18) 138 yes
