# Supplementary material for: 2-[5-(4-Meth­oxy­phen­yl)-3-phenyl-4,5-dihydro-1H-pyrazol-1-yl]-6-methyl-1,3-benzothia­zole
Source: Acta Crystallogr Sect E Struct Rep Online. 2011 Aug 27;67(Pt 9):o2412. doi: 10.1107/S1600536811033666 (PMC3200767; doi:10.1107/S1600536811033666)
Supplement: Supplementary file 2 [file e-67-o2412-Isup2.hkl]

# 
# h,k,l, Fc-squared, Fo-squared, sigma(Fo-squared) and status flag 
# 
data_I
_shelx_title ' bks3m in Pbcn (RT)' 
_shelx_refln_list_code          4 
_shelx_F_calc_maximum      302.65 
_exptl_crystal_F_000      1680.00 
_reflns_d_resolution_high  0.7101 
 
loop_ 
 _symmetry_equiv_pos_as_xyz 
 'x, y, z' 
 '-x+1/2, -y+1/2, z+1/2' 
 '-x, y, -z+1/2' 
 'x+1/2, -y+1/2, -z' 
 '-x, -y, -z' 
 'x-1/2, y-1/2, -z-1/2' 
 'x, -y, z-1/2' 
 '-x-1/2, y-1/2, z' 
 
_cell_length_a    22.6321 
_cell_length_b    11.1961 
_cell_length_c    16.1137 
_cell_angle_alpha  90.000 
_cell_angle_beta   90.000 
_cell_angle_gamma  90.000 
 
_shelx_F_squared_multiplier     1.000 
 
loop_ 
 _refln_index_h 
 _refln_index_k 
 _refln_index_l 
 _refln_F_squared_calc 
 _refln_F_squared_meas 
 _refln_F_squared_sigma 
 _refln_observed_status 
   2   0   0    25305.36    24971.61    583.87 o 
   4   0   0     7806.79     7482.81    177.76 o 
   6   0   0    55813.43    53591.75   1235.15 o 
   8   0   0    16186.10    15820.51    374.26 o 
  10   0   0     3406.07     3059.80     87.85 o 
  12   0   0    26457.29    29503.82    692.80 o 
  14   0   0     3117.60     3093.39     95.73 o 
  16   0   0       22.39        7.93     11.56 o 
  18   0   0      180.28      179.45     25.41 o 
  20   0   0      263.33      242.62     31.01 o 
  22   0   0        0.57       -8.62     12.86 o 
  24   0   0      144.73       99.45     22.86 o 
  26   0   0      420.14      379.64     41.47 o 
  28   0   0      448.94      439.30     46.58 o 
  30   0   0      160.83      134.19     22.06 o 
   1   1   0    22026.05    21314.61    370.19 o 
   3   1   0    11829.68    11191.96    148.47 o 
   5   1   0    31613.99    30598.38    708.45 o 
   7   1   0    27903.06    27881.11    456.58 o 
   9   1   0     5259.25     5754.98    104.55 o 
  11   1   0       12.14       -0.78      4.97 o 
  13   1   0      612.59      527.04     21.43 o 
  15   1   0     2758.32     2691.57     62.20 o 
  17   1   0     2135.93     2160.10     55.77 o 
  19   1   0      309.76      256.32     24.10 o 
  21   1   0      573.94      460.82     49.40 o 
  23   1   0      322.89      302.39     24.95 o 
  25   1   0      456.13      453.33     32.59 o 
  27   1   0      248.21      235.10     21.00 o 
  29   1   0       23.87       35.72     12.45 o 
  31   1   0       14.53        9.40     10.06 o 
   0   2   0    30111.11    28672.09    463.46 o 
   2   2   0     7571.49     7087.72     95.72 o 
   4   2   0     2120.88     1906.12     25.80 o 
   6   2   0     7806.69     7814.23     93.93 o 
   8   2   0     1296.86     1382.95     31.11 o 
  12   2   0      986.50      888.10     27.72 o 
  14   2   0      222.86      176.93     15.03 o 
  16   2   0     3280.17     2969.71     68.39 o 
  18   2   0     2237.93     2213.09     58.02 o 
  20   2   0       50.71       39.92     15.65 o 
  22   2   0     1721.14     1493.56     39.71 o 
  24   2   0      163.11      162.30     16.24 o 
  26   2   0      182.22      223.34     19.14 o 
  28   2   0      124.38      100.06     15.06 o 
  30   2   0       65.93       66.58     15.13 o 
   1   3   0     1794.27     1842.03     25.47 o 
   3   3   0     3707.79     3602.63     52.45 o 
   5   3   0      983.50     1124.22     21.12 o 
   7   3   0     3606.91     3331.55    153.88 o 
   9   3   0      837.16      793.82     23.83 o 
  11   3   0    10117.71    10004.63    143.01 o 
  13   3   0     1919.67     1836.57     36.67 o 
  15   3   0     3720.79     3465.27     73.29 o 
  17   3   0     2596.75     2460.61     59.24 o 
  19   3   0      544.14      513.63     21.61 o 
  21   3   0     1777.39     1611.12     40.54 o 
  23   3   0      987.17      814.31     29.24 o 
  25   3   0       86.53      123.51     15.10 o 
  27   3   0       53.72       72.26     13.59 o 
  29   3   0       42.92       31.57     12.22 o 
  31   3   0        3.72       29.04     24.82 o 
   0   4   0     9737.50     9429.72    158.17 o 
   2   4   0      137.24      132.52      6.92 o 
   4   4   0     1623.35     1722.75     29.76 o 
   6   4   0       74.96       83.78      6.35 o 
   8   4   0     3303.56     3552.19     49.06 o 
  10   4   0      259.43      314.33     12.88 o 
  12   4   0      644.87      654.96     16.77 o 
  14   4   0     6459.87     6417.22     99.28 o 
  16   4   0     3831.54     3683.07    151.31 o 
  18   4   0     2248.37     2244.37     47.31 o 
  20   4   0        0.04        9.31      7.91 o 
  22   4   0      373.15      356.75     21.58 o 
  24   4   0      606.19      604.16     26.19 o 
  26   4   0      424.28      425.21     24.82 o 
  28   4   0      366.26      426.49     51.56 o 
  30   4   0        8.40      -11.05     17.44 o 
   1   5   0    17855.14    17331.09    201.85 o 
   3   5   0      896.68      772.73     24.69 o 
   5   5   0     2479.79     2476.76     41.24 o 
   7   5   0        1.52        0.58      3.84 o 
   9   5   0      937.60      773.81     18.10 o 
  11   5   0    10502.83    10879.87    134.72 o 
  13   5   0      978.63     1054.15     23.08 o 
  15   5   0     3347.98     3165.79     57.11 o 
  17   5   0      135.38      140.07     12.82 o 
  19   5   0        0.61       -1.94      7.18 o 
  21   5   0      126.73      134.57     13.87 o 
  23   5   0       13.30        6.60     10.88 o 
  25   5   0      202.13      207.49     35.06 o 
  27   5   0       91.94       40.91     23.38 o 
  29   5   0       90.48       93.99     30.68 o 
   0   6   0      888.08      897.57     51.64 o 
   2   6   0     4438.33     4649.24     71.34 o 
   4   6   0        2.65        3.74      4.10 o 
   6   6   0      283.65      251.42     22.47 o 
   8   6   0      257.90      276.56     21.50 o 
  10   6   0     2356.88     2324.00     45.88 o 
  12   6   0       19.66        0.43      5.74 o 
  14   6   0        0.31        0.07      6.22 o 
  16   6   0     3532.51     3657.85     66.43 o 
  18   6   0     1357.77     1427.27     44.94 o 
  20   6   0      118.75      135.53     28.46 o 
  22   6   0       51.57       86.49     24.66 o 
  24   6   0      834.12      908.65     63.40 o 
  26   6   0      342.13      435.92     51.60 o 
  28   6   0       59.43       61.07     27.07 o 
   1   7   0     2588.13     2296.74     42.49 o 
   3   7   0      877.82      918.70     19.98 o 
   5   7   0        4.06       -4.64      6.56 o 
   7   7   0       80.99       75.17      8.96 o 
   9   7   0     1126.79     1119.12     35.94 o 
  11   7   0     2318.09     2259.13     39.14 o 
  13   7   0      266.86      273.63     18.93 o 
  15   7   0     1097.74     1081.15     32.67 o 
  17   7   0      914.74      970.61     55.12 o 
  19   7   0        2.25      -11.77     13.37 o 
  21   7   0       60.45       79.64     17.07 o 
  23   7   0      129.63      133.89     21.15 o 
  25   7   0      384.36      474.50     36.32 o 
  27   7   0       83.52       60.30     19.96 o 
   0   8   0     3198.55     2940.83     63.41 o 
   2   8   0     2399.74     2391.64     46.26 o 
   4   8   0     1800.08     1624.38    122.32 o 
   6   8   0      126.35      117.47     18.91 o 
   8   8   0     1869.25     1917.82     51.30 o 
  10   8   0     1641.89     1687.45     61.67 o 
  12   8   0     2006.55     2086.20     46.84 o 
  14   8   0       37.61       39.88     10.66 o 
  16   8   0        3.64        2.64     13.60 o 
  18   8   0        0.12        9.42     12.51 o 
  20   8   0      100.46       86.24     22.01 o 
  22   8   0        3.05       23.94     14.70 o 
  24   8   0       30.80       22.00     23.19 o 
  26   8   0      549.06      632.92     45.72 o 
   1   9   0     1523.79     1437.99     43.17 o 
   3   9   0     1623.70     1588.78     46.11 o 
   5   9   0      584.16      652.10     23.71 o 
   7   9   0      121.49      116.65     13.15 o 
   9   9   0      777.52      779.32     27.34 o 
  11   9   0       18.04       10.55     10.03 o 
  13   9   0     2474.09     2494.13     54.51 o 
  15   9   0      776.43      854.25     31.02 o 
  17   9   0      130.98      146.54     16.86 o 
  19   9   0        0.76      -11.47     11.55 o 
  21   9   0      260.79      218.22     25.57 o 
  23   9   0       78.51       48.38     18.60 o 
  25   9   0      127.75      155.15     24.66 o 
   0  10   0     4703.32     4791.36    147.57 o 
   2  10   0     5315.90     5122.67     86.73 o 
   4  10   0     3021.77     3030.02     60.86 o 
   6  10   0     2340.04     2390.46     54.52 o 
   8  10   0      545.55      603.39     43.83 o 
  10  10   0      200.42      182.64     16.38 o 
  12  10   0      159.81      178.35     16.72 o 
  14  10   0        3.43        8.50      9.98 o 
  16  10   0      103.52      106.64     15.70 o 
  18  10   0      140.47      126.62     19.73 o 
  20  10   0       84.95       81.69     18.80 o 
  22  10   0        1.79        8.25     14.66 o 
  24  10   0       44.91       22.06     18.09 o 
   1  11   0       13.70       -2.24     11.35 o 
   3  11   0     2469.55     2438.59     67.88 o 
   5  11   0        2.86        4.09     10.80 o 
   7  11   0       57.60       36.17     10.29 o 
   9  11   0        3.63       -0.20      8.21 o 
  11  11   0      368.89      418.31     24.95 o 
  13  11   0      722.52      760.70     30.68 o 
  15  11   0       52.46       37.33     12.19 o 
  17  11   0      332.20      389.70     27.92 o 
  19  11   0       14.02       11.71     12.54 o 
  21  11   0        0.19      -12.11     14.79 o 
   0  12   0        9.27      -10.18     15.87 o 
   2  12   0      317.87      267.86     26.07 o 
   4  12   0       13.81       23.40     13.02 o 
   6  12   0       99.06       55.49     56.21 o 
   8  12   0      146.86      161.88     32.14 o 
  10  12   0       79.25      101.26     18.47 o 
  12  12   0      574.84      594.67     31.70 o 
  14  12   0      351.33      347.66     24.93 o 
  16  12   0      469.46      510.24     34.43 o 
  18  12   0       49.66       60.11     15.22 o 
  20  12   0        0.29      -14.15     14.15 o 
   1  13   0      314.82      339.43     29.77 o 
   3  13   0       25.55       26.73     14.68 o 
   5  13   0       22.80       44.02     15.94 o 
   7  13   0      196.76      154.23     22.28 o 
   9  13   0      202.04      233.22     26.49 o 
  11  13   0       38.50       39.92     16.00 o 
  13  13   0      159.34      176.05     24.74 o 
  15  13   0      576.42      618.50     63.61 o 
  17  13   0      181.55      167.15     25.76 o 
   0  14   0        1.93       19.77     20.30 o 
   2  14   0       65.05       70.81     18.81 o 
   4  14   0       53.05       72.43     19.43 o 
   6  14   0       62.02       44.38     16.74 o 
   8  14   0       10.39       33.00     15.74 o 
  10  14   0        6.78       -4.77     21.07 o 
  12  14   0       78.88       71.35     25.33 o 
  14  14   0      529.29      622.94     61.90 o 
   1  15   0      109.25      147.34     34.25 o 
   3  15   0      357.62      439.16     37.50 o 
   5  15   0       13.52      -12.21     20.74 o 
   7  15   0        6.79       -1.28     15.33 o 
   9  15   0        0.72       -3.80     15.34 o 
   1   1   1    13071.50    12496.49    126.42 o 
   2   1   1      377.40      417.59      6.39 o 
   3   1   1     2835.09     2824.84     28.51 o 
   4   1   1     1406.60     1317.60     16.65 o 
   5   1   1     8888.74     8682.26    113.22 o 
   6   1   1        3.24        1.65      1.35 o 
   7   1   1     2452.78     2503.62     40.16 o 
   8   1   1       53.38       50.22      5.36 o 
   9   1   1     3155.30     3313.60     46.00 o 
  10   1   1      132.74      163.43      8.53 o 
  11   1   1     1043.67     1009.79     20.45 o 
  12   1   1      353.62      383.01     13.55 o 
  13   1   1     1442.84     1502.97     27.97 o 
  14   1   1      286.73      248.89     12.66 o 
  15   1   1        3.59       13.74      5.19 o 
  16   1   1      314.24      323.32     13.59 o 
  17   1   1        0.34       -1.10      5.34 o 
  18   1   1      133.50      161.56     12.00 o 
  19   1   1        9.67       -5.58      5.66 o 
  20   1   1       21.33       20.52     10.21 o 
  21   1   1      178.53      136.61     12.18 o 
  22   1   1       10.00        9.50      6.36 o 
  23   1   1        0.05       -0.73      6.16 o 
  24   1   1        2.69        3.89      6.32 o 
  25   1   1       25.94       23.53      7.47 o 
  26   1   1        2.42        2.55      6.91 o 
  27   1   1        0.91        0.30      7.58 o 
  28   1   1       30.10       30.45      8.07 o 
  29   1   1       30.48       39.19      8.10 o 
  30   1   1        1.58        1.96      6.59 o 
  31   1   1       32.89       31.44     11.83 o 
   0   2   1        1.26        9.02      8.18 o 
   1   2   1     6582.93     6487.82     62.14 o 
   2   2   1    20496.64    20015.15    171.72 o 
   3   2   1      582.44      626.05      7.73 o 
   4   2   1      188.16      178.43      5.97 o 
   5   2   1     1933.66     1811.02     20.86 o 
   6   2   1      920.55      901.93     13.98 o 
   7   2   1       29.12       36.00      3.94 o 
   9   2   1      327.38      402.54     12.87 o 
  10   2   1        3.93        5.79      3.23 o 
  11   2   1       21.96       19.65      4.39 o 
  12   2   1       45.12       55.24      6.76 o 
  13   2   1      409.93      448.54     15.16 o 
  14   2   1      718.64      850.69     19.90 o 
  15   2   1      113.69       74.58      9.97 o 
  16   2   1      254.32      246.35     13.06 o 
  17   2   1       43.81       37.73      6.80 o 
  18   2   1       74.34       73.99      8.28 o 
  19   2   1      555.97      498.71     16.58 o 
  20   2   1       13.70        2.56      5.58 o 
  21   2   1        0.03       -8.31      8.35 o 
  22   2   1       57.36       54.78      8.42 o 
  23   2   1       31.42       17.19      6.84 o 
  24   2   1       61.38       50.49      7.96 o 
  25   2   1        5.95        4.65      7.40 o 
  26   2   1       54.34       48.54      8.30 o 
  27   2   1        0.17        9.18      6.97 o 
  28   2   1        0.06       -6.24      6.24 o 
  29   2   1        0.48        6.11      7.41 o 
  30   2   1        0.02        1.37      7.69 o 
  31   2   1       56.42       56.72      9.50 o 
   1   3   1        2.86       11.52      2.25 o 
   2   3   1     2574.98     2472.43     24.62 o 
   3   3   1     2878.74     2807.44     26.00 o 
   4   3   1     6617.71     6409.13     54.88 o 
   5   3   1     1085.48     1015.01     12.59 o 
   7   3   1      181.56      184.08      5.41 o 
   8   3   1     1765.83     1813.19     21.05 o 
   9   3   1      517.18      496.34      9.65 o 
  10   3   1      190.75      224.02      6.86 o 
  11   3   1        9.37        4.57      2.86 o 
  12   3   1      341.93      386.24     11.11 o 
  13   3   1      171.62      174.28      8.61 o 
  14   3   1       76.99       77.65      6.49 o 
  15   3   1       24.67       13.79      6.84 o 
  16   3   1        5.19        1.18      3.61 o 
  17   3   1        0.08       -2.46      3.75 o 
  18   3   1      329.54      300.10     12.34 o 
  19   3   1        1.92       -4.58      4.91 o 
  20   3   1      998.68      927.66     20.61 o 
  21   3   1       94.41       88.53      8.41 o 
  22   3   1        0.49        1.92      5.50 o 
  23   3   1      103.42       86.72      9.00 o 
  24   3   1        2.56        7.42      6.11 o 
  25   3   1       40.26       41.08      7.90 o 
  26   3   1       43.77       47.63      8.34 o 
  27   3   1        0.70       -0.97      6.56 o 
  28   3   1       11.10        7.04      7.11 o 
  29   3   1        2.35        5.58      8.23 o 
  30   3   1      134.09      167.95     17.10 o 
  31   3   1       80.17       95.93     14.79 o 
   0   4   1     3761.61     3739.84     55.10 o 
   1   4   1     3568.15     3679.01     35.75 o 
   2   4   1     2194.80     2213.06     23.36 o 
   3   4   1      662.07      679.17     10.24 o 
   4   4   1     2861.46     2995.20     32.76 o 
   5   4   1      278.74      303.47      9.60 o 
   6   4   1     3562.04     3877.76     38.79 o 
   7   4   1     3466.36     3611.81     36.98 o 
   8   4   1       73.88       50.53      3.75 o 
   9   4   1       40.77       27.35      3.18 o 
  10   4   1      271.92      258.92      7.29 o 
  11   4   1        0.63       -1.47      1.93 o 
  12   4   1     1081.70     1120.03     17.07 o 
  13   4   1      272.60      261.49      9.87 o 
  14   4   1     1578.52     1634.49     26.70 o 
  15   4   1     1340.99     1282.36     23.54 o 
  16   4   1      210.01      190.24     10.41 o 
  17   4   1      399.18      381.68     14.87 o 
  18   4   1     1449.27     1371.46     24.51 o 
  19   4   1      663.30      646.24     16.93 o 
  20   4   1      493.62      514.54     19.15 o 
  21   4   1      173.22      195.79     11.38 o 
  22   4   1        0.40       -4.07      5.43 o 
  23   4   1        3.38        5.05      6.06 o 
  24   4   1       46.53       50.90      7.93 o 
  25   4   1        8.04        5.35      6.46 o 
  26   4   1        1.27        6.79      8.48 o 
  27   4   1        9.40       22.25      9.82 o 
  28   4   1        7.62        6.33      9.44 o 
  29   4   1        0.55        7.40     13.37 o 
  30   4   1       42.22       37.75     17.87 o 
   1   5   1       90.27       78.23      5.54 o 
   2   5   1      980.39     1017.99     15.00 o 
   3   5   1        0.91       -1.73      1.73 o 
   4   5   1      424.64      444.04      9.16 o 
   5   5   1     3809.76     4182.43     39.38 o 
   6   5   1      279.70      308.35      7.60 o 
   7   5   1     2034.80     2304.72     26.44 o 
   8   5   1      304.22      334.30      9.56 o 
   9   5   1      353.92      376.00     10.33 o 
  10   5   1      140.02      127.84      6.62 o 
  11   5   1      971.73      950.11     16.46 o 
  12   5   1        5.70        0.92      3.47 o 
  13   5   1       49.35       44.74      5.17 o 
  14   5   1      619.15      590.25     13.02 o 
  15   5   1      189.62      200.90     10.58 o 
  16   5   1       25.17       18.50      5.47 o 
  17   5   1     1159.98     1139.90     21.60 o 
  18   5   1      107.52      109.42      8.47 o 
  19   5   1      644.13      663.55     17.30 o 
  20   5   1      385.99      448.01     15.19 o 
  21   5   1       19.58       14.53      6.21 o 
  22   5   1        4.83        6.24      7.42 o 
  23   5   1       62.20       72.07     10.97 o 
  24   5   1       30.98       28.08      9.22 o 
  25   5   1       11.16       27.05     14.34 o 
  26   5   1       56.45       54.07     17.04 o 
  27   5   1       42.26       38.83     15.95 o 
  28   5   1        3.34       -8.67     12.09 o 
  29   5   1       52.14       76.13     19.81 o 
  30   5   1       23.53       26.01     21.38 o 
   0   6   1     1872.80     1945.19     35.45 o 
   1   6   1      154.41      156.56      8.58 o 
   2   6   1       66.50       89.67      4.96 o 
   3   6   1      417.35      571.56     14.07 o 
   4   6   1     1836.17     1946.91     23.79 o 
   5   6   1        7.57        7.92      3.12 o 
   6   6   1       39.49       35.18      3.69 o 
   7   6   1      541.55      562.53     11.64 o 
   8   6   1     1441.63     1544.89     31.42 o 
   9   6   1      101.07      109.98      6.35 o 
  10   6   1      172.36      159.72      7.50 o 
  11   6   1      571.15      587.43     14.61 o 
  12   6   1      311.51      304.65     10.35 o 
  13   6   1      289.69      316.73     10.53 o 
  14   6   1      759.12      780.53     15.33 o 
  15   6   1     1169.50     1203.82     20.93 o 
  16   6   1      867.49      856.53     21.36 o 
  17   6   1       25.73       36.86      8.46 o 
  18   6   1       22.06       22.80      8.19 o 
  19   6   1      900.12      913.98     39.89 o 
  20   6   1       75.88       92.02     13.63 o 
  21   6   1      234.53      249.77     25.16 o 
  22   6   1        7.38       -8.03     11.09 o 
  23   6   1        7.62        9.62     11.81 o 
  24   6   1       91.26      123.78     28.39 o 
  25   6   1       75.53       71.05     18.29 o 
  26   6   1       21.26       24.01     15.26 o 
  27   6   1        4.02      -12.37     12.37 o 
  28   6   1       13.48        8.51     15.41 o 
  29   6   1       15.35       42.87     18.02 o 
   1   7   1       12.46       15.78      3.19 o 
   2   7   1        6.69        9.19      3.24 o 
   3   7   1      105.01       97.49      5.75 o 
   4   7   1      785.64      915.75     16.35 o 
   5   7   1     1071.56     1207.73     19.41 o 
   6   7   1      534.35      613.07     13.74 o 
   7   7   1      110.05      109.92      7.04 o 
   8   7   1      282.70      306.66     11.54 o 
   9   7   1       37.47       39.08      5.24 o 
  10   7   1      236.93      251.62     10.85 o 
  11   7   1      211.46      241.72     11.03 o 
  12   7   1      662.78      673.82     15.58 o 
  13   7   1      156.70      149.50      8.91 o 
  14   7   1        9.49        7.64      5.49 o 
  15   7   1      121.51      145.74      9.16 o 
  16   7   1      362.62      334.29     20.08 o 
  17   7   1      706.97      721.23     23.64 o 
  18   7   1      383.05      392.28     20.07 o 
  19   7   1       47.47       29.86      9.82 o 
  20   7   1      343.54      346.95     19.88 o 
  21   7   1       50.12       54.52     12.89 o 
  22   7   1       22.97       13.67      9.41 o 
  23   7   1       43.85       28.50     11.06 o 
  24   7   1        0.14       -5.16      9.20 o 
  25   7   1       16.25        0.72      9.93 o 
  26   7   1        0.46       12.96     11.32 o 
  27   7   1        6.10       13.37     13.11 o 
  28   7   1        3.37        4.86     13.00 o 
   0   8   1      251.46      247.61     14.69 o 
   1   8   1      135.21      146.45      9.45 o 
   2   8   1      273.48      281.48      9.25 o 
   3   8   1       32.04       33.52      4.88 o 
   4   8   1      362.46      387.13     10.70 o 
   5   8   1       10.81       11.11      3.34 o 
   6   8   1      393.16      421.51     14.87 o 
   7   8   1      487.04      435.96     17.45 o 
   8   8   1       62.22       54.93      6.18 o 
   9   8   1       29.89       27.26      5.66 o 
  10   8   1       31.50       48.27      7.10 o 
  11   8   1        0.81       -1.04      5.52 o 
  12   8   1      416.45      438.71     15.29 o 
  13   8   1      243.74      247.99     12.61 o 
  14   8   1      201.68      219.36     12.25 o 
  15   8   1        6.87       12.51      6.33 o 
  16   8   1       15.86       15.86      6.56 o 
  17   8   1       19.67       16.43      7.81 o 
  18   8   1      245.00      268.34     17.72 o 
  19   8   1       91.63      113.59     13.51 o 
  20   8   1       39.18       50.95     11.42 o 
  21   8   1       70.92       80.04     12.65 o 
  22   8   1       11.18        6.36      9.84 o 
  23   8   1        0.41       -8.94      8.94 o 
  24   8   1        8.54       14.21     11.04 o 
  25   8   1      195.75      252.44     20.51 o 
  26   8   1        7.33       -0.71     13.16 o 
  27   8   1        6.85        0.85     12.66 o 
   1   9   1     1056.26     1032.54     18.22 o 
   2   9   1        7.87        1.87      4.67 o 
   3   9   1        9.59        7.37      5.01 o 
   4   9   1       38.86       41.25      6.43 o 
   5   9   1      148.45      148.02      9.44 o 
   6   9   1      542.26      568.46     16.26 o 
   7   9   1     1118.03     1204.98     23.31 o 
   8   9   1      259.86      263.54     12.69 o 
   9   9   1      177.75      168.47     10.65 o 
  10   9   1       43.29       35.93      6.77 o 
  11   9   1      195.47      181.71     12.01 o 
  12   9   1        1.08        0.83      5.89 o 
  13   9   1        0.36        7.02      6.11 o 
  14   9   1       65.93       64.92      8.52 o 
  15   9   1      131.44      132.46     12.55 o 
  16   9   1      223.86      225.37     13.44 o 
  17   9   1       14.92        9.43      7.04 o 
  18   9   1       86.95       89.26     12.83 o 
  19   9   1       59.28       53.18     13.82 o 
  20   9   1        4.32       -9.22      9.22 o 
  21   9   1       23.37       25.72     11.27 o 
  22   9   1       53.96       61.95     12.80 o 
  23   9   1       36.45       50.58     12.87 o 
  24   9   1       28.77       27.61     12.05 o 
  25   9   1        1.12        5.85     13.40 o 
  26   9   1       16.82       10.38     13.25 o 
   0  10   1     1096.81     1105.99     31.58 o 
   1  10   1      477.56      429.93     17.49 o 
   2  10   1      751.24      790.72     21.54 o 
   3  10   1     1463.90     1489.57     30.19 o 
   4  10   1     1533.65     1556.21     27.57 o 
   5  10   1      720.64      751.77     19.14 o 
   6  10   1      175.20      174.87     11.04 o 
   7  10   1      466.40      460.50     17.96 o 
   8  10   1        0.02        0.95      6.19 o 
   9  10   1      123.26      114.44      9.58 o 
  10  10   1      250.88      242.12     13.01 o 
  11  10   1       21.04       17.81      7.79 o 
  12  10   1      227.09      223.31     13.01 o 
  13  10   1      165.11      172.95     11.72 o 
  14  10   1      241.89      256.86     15.77 o 
  15  10   1       10.61        5.04      6.89 o 
  16  10   1      121.81      131.86     11.51 o 
  17  10   1        0.17        0.46      7.09 o 
  18  10   1        3.15        6.86      7.71 o 
  19  10   1       51.41       34.97     10.57 o 
  20  10   1       61.56       78.66     13.52 o 
  21  10   1        0.45       -0.24     10.06 o 
  22  10   1        0.26       -6.13     10.16 o 
  23  10   1       10.11        8.88     11.22 o 
  24  10   1        7.09       -0.73     14.61 o 
   1  11   1      116.61      104.10     12.08 o 
   2  11   1      189.62      195.85     19.57 o 
   3  11   1       61.09       47.77     10.13 o 
   4  11   1      853.65      829.35     22.81 o 
   5  11   1        7.66       10.26      7.12 o 
   6  11   1        0.57       -3.78      8.81 o 
   7  11   1       88.67       83.14      9.93 o 
   8  11   1       88.49       73.50      9.81 o 
   9  11   1       18.18        8.02      7.56 o 
  10  11   1        7.41        7.32      6.60 o 
  11  11   1       25.13       24.82      7.49 o 
  12  11   1        3.56       -6.13      6.13 o 
  13  11   1      199.59      181.53     12.69 o 
  14  11   1        9.82        6.09      7.72 o 
  15  11   1      310.33      314.09     16.38 o 
  16  11   1        0.03        5.35      7.58 o 
  17  11   1        1.81       -7.35      7.35 o 
  18  11   1       17.37        3.53      8.64 o 
  19  11   1        0.39       -8.80      8.80 o 
  20  11   1        1.27       -6.81     10.01 o 
  21  11   1       12.40        3.93     10.45 o 
  22  11   1        2.25        1.52     12.88 o 
   0  12   1      186.14      223.99     23.90 o 
   1  12   1        1.35       -7.30      7.30 o 
   2  12   1       55.14       61.56     11.11 o 
   3  12   1       90.58      101.20     12.89 o 
   4  12   1      253.36      262.57     18.26 o 
   5  12   1       75.01       48.36     13.88 o 
   6  12   1       31.47       28.59     10.54 o 
   7  12   1       25.15       20.02      9.44 o 
   8  12   1       87.45       58.93     11.77 o 
   9  12   1       14.59       14.02     10.51 o 
  10  12   1       67.49       41.13      9.29 o 
  11  12   1        4.25        9.89      7.97 o 
  12  12   1       42.23       35.44      9.84 o 
  13  12   1       10.24        7.59      8.15 o 
  14  12   1       80.37       94.93     11.12 o 
  15  12   1       13.82       14.09      8.19 o 
  16  12   1       30.37       27.88      9.26 o 
  17  12   1       13.07       16.11      9.09 o 
  18  12   1       18.16       21.46      9.24 o 
  19  12   1       20.81        0.95     12.09 o 
  20  12   1        4.80       -1.76      9.47 o 
   1  13   1      102.40      103.57     13.50 o 
   2  13   1        3.53       14.05      9.37 o 
   3  13   1       24.52       24.52      9.92 o 
   4  13   1       13.22       13.18      9.42 o 
   5  13   1       15.24       10.65      9.60 o 
   6  13   1      105.82      113.46     14.12 o 
   7  13   1        0.67       -7.24      8.58 o 
   8  13   1      116.68      100.25     13.64 o 
   9  13   1        5.36       -4.43      9.34 o 
  10  13   1        0.01       -6.79      8.83 o 
  11  13   1        3.59       10.20     10.13 o 
  12  13   1        1.58       -9.28      9.28 o 
  13  13   1       14.88        0.67      9.92 o 
  14  13   1       12.93        4.85     13.05 o 
  15  13   1       17.03        6.48     10.30 o 
  16  13   1       15.17       16.12     10.97 o 
  17  13   1        0.02       -9.22      9.22 o 
   0  14   1        6.65        7.61     13.73 o 
   1  14   1       28.59       29.51     12.99 o 
   2  14   1        2.94       -2.59      9.58 o 
   3  14   1       49.24       50.01     14.17 o 
   4  14   1      158.12      166.67     18.99 o 
   5  14   1        1.07       -1.82     10.14 o 
   6  14   1      166.60      194.49     17.97 o 
   7  14   1       12.68       11.71     10.57 o 
   8  14   1       30.96       15.80     11.12 o 
   9  14   1        2.01        8.44     10.74 o 
  10  14   1       81.85       77.39     14.18 o 
  11  14   1       29.19       26.65     12.01 o 
  12  14   1      123.54      141.86     26.70 o 
  13  14   1       31.28       19.62     11.95 o 
  14  14   1        0.31       -1.49     10.50 o 
   1  15   1       44.27       35.38     12.60 o 
   2  15   1       38.32       39.07     12.43 o 
   3  15   1       53.88       62.64     18.91 o 
   4  15   1        0.05        5.81     10.91 o 
   5  15   1        0.47        4.34     10.52 o 
   6  15   1        0.01       -9.57      9.57 o 
   7  15   1        9.48        7.34     10.67 o 
   8  15   1        0.79       16.20     11.32 o 
   9  15   1        0.54       -1.58     10.83 o 
   0   0   2    15380.18    14467.75    332.74 o 
   1   0   2      746.02      612.20     13.05 o 
   2   0   2     3924.80     3703.37     55.57 o 
   3   0   2     3462.77     3426.39     84.30 o 
   5   0   2    60341.76    57892.91   1353.66 o 
   6   0   2    21534.46    21308.29    350.55 o 
   7   0   2    38950.83    37496.10    640.32 o 
   8   0   2     8312.00     8338.08    145.14 o 
   9   0   2    15064.58    14900.36    251.72 o 
  10   0   2     2916.77     3239.14     65.36 o 
  11   0   2      407.62      321.38     23.19 o 
  12   0   2     1930.09     1925.21     46.24 o 
  13   0   2     4165.58     3948.21     80.84 o 
  14   0   2     1811.73     1615.72     66.19 o 
  15   0   2     1554.03     1558.26     43.11 o 
  16   0   2       12.99       10.84      7.85 o 
  17   0   2        0.40        8.39      8.07 o 
  18   0   2      177.33      165.34     30.67 o 
  19   0   2      790.20      750.23     31.74 o 
  20   0   2      602.14      501.13     26.42 o 
  21   0   2      761.95      728.72     32.62 o 
  22   0   2      261.80      180.23     19.69 o 
  23   0   2      474.56      409.26     23.99 o 
  24   0   2      154.31      156.39     16.25 o 
  25   0   2      375.86      351.06     23.64 o 
  26   0   2       17.41        8.86      8.97 o 
  27   0   2       64.99       71.21     18.38 o 
  28   0   2        0.26       -5.43      9.31 o 
  29   0   2       71.27       72.21     14.59 o 
  30   0   2       27.90       12.00     11.46 o 
  31   0   2        3.65       -4.01     10.16 o 
   1   1   2    23856.38    22656.41    211.34 o 
   2   1   2      886.04      856.82     15.49 o 
   3   1   2     3422.25     3429.57     37.82 o 
   4   1   2      502.46      508.78      8.08 o 
   5   1   2     4868.35     4920.45     49.58 o 
   6   1   2      680.60      632.45     10.27 o 
   7   1   2     8275.30     7887.97     96.40 o 
   9   1   2      375.05      384.18     11.14 o 
  10   1   2     8061.66     7868.40     98.99 o 
  11   1   2     1834.31     2057.30     29.80 o 
  12   1   2     8130.73     8156.29     93.42 o 
  13   1   2      346.58      360.01     12.52 o 
  14   1   2      207.21      213.23     10.22 o 
  15   1   2      951.93     1049.34     21.29 o 
  16   1   2     1353.12     1365.10     25.84 o 
  17   1   2       90.11       68.71      7.56 o 
  18   1   2     5396.23     5163.77     68.19 o 
  19   1   2       38.93       27.16      6.65 o 
  20   1   2     2016.84     1923.65     34.89 o 
  21   1   2      216.29      201.01     12.63 o 
  22   1   2      356.43      334.81     19.63 o 
  23   1   2       73.76       56.26      8.82 o 
  24   1   2      143.76      150.42     11.95 o 
  25   1   2       14.46       24.40      7.80 o 
  26   1   2        0.63       -0.94      6.60 o 
  27   1   2      106.71      119.92     11.04 o 
  28   1   2       16.64       19.59      7.52 o 
  29   1   2        8.37       19.82      8.11 o 
  30   1   2        3.61        9.79      7.22 o 
  31   1   2      225.96      250.55     15.28 o 
   0   2   2    13924.00    14203.36    162.32 o 
   1   2   2      139.37      134.69      3.88 o 
   2   2   2     3240.01     3309.53     31.31 o 
   3   2   2     9230.50     8998.30     86.08 o 
   4   2   2     1697.20     1680.54     19.05 o 
   5   2   2     2315.98     2188.51     26.81 o 
   6   2   2      823.95      795.46     14.06 o 
   7   2   2    10090.08     9552.75    122.31 o 
   8   2   2       13.70       10.60      5.30 o 
   9   2   2     3004.46     2725.15     32.10 o 
  10   2   2     1331.63     1303.08     21.02 o 
  11   2   2     1337.20     1449.65     23.24 o 
  12   2   2      489.80      502.45     16.36 o 
  13   2   2      261.19      239.86     11.38 o 
  14   2   2       80.04       92.51      9.51 o 
  15   2   2      910.38      847.07     21.12 o 
  16   2   2       31.52       15.18      6.27 o 
  17   2   2     4304.91     4165.50     63.09 o 
  18   2   2      627.56      636.02     18.31 o 
  19   2   2      356.89      345.61     15.51 o 
  20   2   2      630.46      541.03     17.60 o 
  21   2   2      324.45      329.61     15.82 o 
  22   2   2        3.06       -0.29      6.23 o 
  23   2   2      685.27      646.71     20.64 o 
  24   2   2       67.77       69.89      9.77 o 
  25   2   2      225.61      208.23     14.38 o 
  26   2   2        9.29        8.73      7.19 o 
  27   2   2        2.93       -2.04      6.48 o 
  28   2   2        8.11       -6.66      6.66 o 
  29   2   2        0.26        4.55      6.86 o 
  30   2   2       41.15       50.99      9.07 o 
  31   2   2      104.51      119.47     12.60 o 
   1   3   2     4430.76     4717.05     43.62 o 
   2   3   2     6615.73     6386.22     63.01 o 
   3   3   2      775.01      812.78     12.26 o 
   4   3   2     3491.86     3466.06     33.71 o 
   5   3   2      715.75      745.94     14.55 o 
   6   3   2     8830.44     8512.08     90.47 o 
   7   3   2     2892.86     2927.30     32.80 o 
   8   3   2    10501.20    10420.57    125.51 o 
   9   3   2      240.52      240.20      8.71 o 
  10   3   2     1245.21     1213.23     21.14 o 
  11   3   2      612.18      597.73     15.24 o 
  12   3   2       33.62       19.49      4.42 o 
  13   3   2      534.65      592.93     16.66 o 
  14   3   2      497.51      467.73     26.03 o 
  15   3   2      193.07      190.98     25.10 o 
  16   3   2     3399.18     3260.21     58.07 o 
  17   3   2     1073.00     1044.95     42.83 o 
  18   3   2      866.93      816.83     22.74 o 
  19   3   2      785.83      825.71     21.07 o 
  20   3   2       21.01       16.68      6.55 o 
  21   3   2        9.35       20.97      6.90 o 
  22   3   2      392.59      399.97     15.37 o 
  23   3   2        5.88        3.97      5.92 o 
  24   3   2      389.77      395.70     16.77 o 
  25   3   2       50.91       35.20      7.40 o 
  26   3   2       18.06       15.41      6.85 o 
  27   3   2       36.53       42.98      8.69 o 
  28   3   2        2.60        3.27      8.99 o 
  29   3   2       20.58       28.94     12.85 o 
  30   3   2       56.64       57.20     19.68 o 
  31   3   2       15.60       41.87     10.98 o 
   0   4   2      616.83      606.42     14.07 o 
   1   4   2       30.20       21.24      2.77 o 
   2   4   2     1304.67     1353.59     17.00 o 
   3   4   2      574.50      658.55     11.03 o 
   4   4   2     1485.08     1468.94     17.25 o 
   5   4   2     1459.91     1442.63     17.46 o 
   6   4   2     2110.54     2157.52     24.05 o 
   7   4   2    12821.24    13224.40    110.62 o 
   8   4   2      686.51      820.19     17.02 o 
   9   4   2     5367.12     5243.83     51.48 o 
  10   4   2     1296.45     1413.80     20.22 o 
  11   4   2      555.62      516.80     10.66 o 
  12   4   2      991.02      975.55     17.28 o 
  13   4   2      551.60      515.60     12.51 o 
  14   4   2       18.81        5.69      4.34 o 
  15   4   2      139.27      130.56      8.55 o 
  16   4   2      838.46      798.47     18.75 o 
  17   4   2       66.38       63.62      7.07 o 
  18   4   2     2388.52     2259.44     33.69 o 
  19   4   2      111.44       99.64      8.47 o 
  20   4   2       20.71       30.27      6.42 o 
  21   4   2      127.34      154.80     10.43 o 
  22   4   2      293.74      312.06     14.35 o 
  23   4   2      516.80      577.08     18.58 o 
  24   4   2       35.93       34.97      8.62 o 
  25   4   2        7.11        2.57      7.64 o 
  26   4   2        0.17       -0.79      7.75 o 
  27   4   2        5.63        9.28      9.34 o 
  28   4   2       17.27       10.14      9.71 o 
  29   4   2       70.24       78.76     18.27 o 
  30   4   2       30.81       17.36     15.70 o 
   1   5   2      594.69      249.87     17.16 o 
   2   5   2     3232.70     3029.91     78.72 o 
   3   5   2     1685.81     1758.45     23.27 o 
   4   5   2    11847.97    11810.60    114.79 o 
   5   5   2      816.62     1037.74     15.80 o 
   6   5   2    23039.09    23771.30    208.06 o 
   7   5   2      679.47      697.46     14.69 o 
   8   5   2     6547.02     6280.73     57.27 o 
   9   5   2      394.82      402.67     11.07 o 
  10   5   2      435.62      353.75      9.61 o 
  11   5   2      581.95      662.09     12.49 o 
  12   5   2      687.25      730.25     15.33 o 
  13   5   2      193.06      222.00      8.54 o 
  14   5   2      151.14      135.75      7.97 o 
  15   5   2        0.51        2.33      5.16 o 
  16   5   2       88.84       97.04      7.61 o 
  17   5   2      273.49      292.12     12.06 o 
  18   5   2        8.44       11.35      5.35 o 
  19   5   2       10.16       10.64      6.35 o 
  20   5   2       67.63       58.24      9.70 o 
  21   5   2      798.27      813.98     25.52 o 
  22   5   2        9.21        4.91      9.45 o 
  23   5   2       83.98       92.34     11.82 o 
  24   5   2       34.92       36.86      9.95 o 
  25   5   2       55.34       43.38     10.66 o 
  26   5   2        0.01        5.33      9.12 o 
  27   5   2       14.17       31.63     15.99 o 
  28   5   2        0.90        2.43     14.50 o 
  29   5   2       49.96       39.46     17.61 o 
  30   5   2       16.42        8.29     15.06 o 
   0   6   2     3714.77     4107.60     63.07 o 
   1   6   2      416.67      489.35     14.26 o 
   2   6   2       78.16       70.29      4.24 o 
   3   6   2      318.82      304.78      8.10 o 
   4   6   2     1802.90     2062.53     31.93 o 
   5   6   2     1644.13     1581.59     19.13 o 
   6   6   2      865.46      906.91     13.54 o 
   7   6   2     2155.89     2239.58     25.12 o 
   8   6   2     1046.78     1073.61     15.65 o 
   9   6   2     4345.58     4200.14     43.15 o 
  10   6   2       49.44       49.49      5.20 o 
  11   6   2     1229.56     1194.98     18.79 o 
  12   6   2      954.25     1007.47     19.98 o 
  13   6   2       49.56       43.56      7.50 o 
  14   6   2       76.87       67.29      7.44 o 
  15   6   2      369.77      389.42     14.32 o 
  16   6   2      257.92      283.37     20.29 o 
  17   6   2      173.69      177.84     13.36 o 
  18   6   2      110.63      111.26     11.31 o 
  19   6   2      108.46      108.92     11.75 o 
  20   6   2      384.90      412.76     22.16 o 
  21   6   2       45.16       33.51      9.34 o 
  22   6   2       25.16       28.81     10.68 o 
  23   6   2      506.28      450.91     34.45 o 
  24   6   2       65.38       64.48     17.98 o 
  25   6   2      255.71      307.96     55.34 o 
  26   6   2        0.06      -10.48     12.17 o 
  27   6   2        8.40       11.41     15.96 o 
  28   6   2       10.18      -11.63     37.66 o 
  29   6   2      227.37      246.94     30.40 o 
   1   7   2      454.33      492.51     10.54 o 
   2   7   2      218.55      221.12      8.31 o 
   3   7   2       89.56       93.41      5.10 o 
   4   7   2      615.99      576.72     10.85 o 
   5   7   2      159.40      179.92      6.93 o 
   6   7   2     1382.61     1379.94     20.85 o 
   7   7   2      365.97      408.95     11.65 o 
   8   7   2     2891.19     2731.50     33.59 o 
   9   7   2      133.31      123.84      7.60 o 
  10   7   2     2037.40     1982.85     29.57 o 
  11   7   2       65.81       57.76      6.37 o 
  12   7   2        9.44        9.55      5.17 o 
  13   7   2      701.30      711.55     19.22 o 
  14   7   2     1054.41     1099.32     22.15 o 
  15   7   2      121.12      112.43      9.18 o 
  16   7   2      761.88      764.12     19.40 o 
  17   7   2      149.53      160.73     11.05 o 
  18   7   2      650.71      665.68     23.79 o 
  19   7   2      150.30      159.93     14.44 o 
  20   7   2      301.65      296.22     18.88 o 
  21   7   2        2.17       -1.65      8.25 o 
  22   7   2      389.04      401.21     22.18 o 
  23   7   2        0.33       -6.38      9.13 o 
  24   7   2      217.98      256.69     21.07 o 
  25   7   2        3.67        2.30     12.36 o 
  26   7   2      109.00      148.62     20.16 o 
  27   7   2       40.34       43.26     15.31 o 
  28   7   2       50.54       59.90     16.24 o 
   0   8   2      214.99      201.53     11.79 o 
   1   8   2      191.45      165.78      8.78 o 
   2   8   2      234.46      253.75     11.20 o 
   3   8   2      776.05      752.57     16.14 o 
   4   8   2      163.96      149.52      8.44 o 
   5   8   2      971.94      875.46     25.64 o 
   6   8   2      698.16      641.19     14.57 o 
   7   8   2      942.33      883.36     17.25 o 
   8   8   2      110.55      107.71      7.73 o 
   9   8   2      499.66      438.98     13.38 o 
  10   8   2      226.89      243.20     14.05 o 
  11   8   2      756.32      712.42     20.40 o 
  12   8   2      153.54      146.56      9.07 o 
  13   8   2       19.01       32.45      6.96 o 
  14   8   2      609.03      597.44     17.55 o 
  15   8   2      789.80      782.49     20.09 o 
  16   8   2       26.61       32.08      8.13 o 
  17   8   2     1025.26     1039.45     26.08 o 
  18   8   2        5.72        6.99      7.78 o 
  19   8   2      689.83      721.04     31.00 o 
  20   8   2       19.68        6.27     10.80 o 
  21   8   2      468.02      459.97     23.73 o 
  22   8   2       24.69       17.26     10.32 o 
  23   8   2       31.37       24.59     11.10 o 
  24   8   2        9.73       29.36     13.82 o 
  25   8   2      148.76      167.17     20.63 o 
  26   8   2        0.01        0.35     12.52 o 
  27   8   2       19.25       17.80     23.86 o 
   1   9   2      933.80      962.73     19.99 o 
   2   9   2      939.06      929.90     17.69 o 
   3   9   2       33.51       40.99      6.08 o 
   4   9   2      858.37      844.64     17.08 o 
   5   9   2      542.85      492.55     13.87 o 
   6   9   2     1015.24     1002.35     19.25 o 
   7   9   2        7.85        6.77      5.59 o 
   8   9   2     3507.51     3295.15     44.48 o 
   9   9   2      505.56      483.27     15.93 o 
  10   9   2     1184.14     1110.69     23.32 o 
  11   9   2        6.89       14.31      6.46 o 
  12   9   2      253.33      232.79     12.60 o 
  13   9   2      128.45      137.39     10.44 o 
  14   9   2       97.79       92.71      9.37 o 
  15   9   2       41.79       29.01      7.31 o 
  16   9   2      257.84      235.76     13.77 o 
  17   9   2      232.46      219.92     15.67 o 
  18   9   2      323.20      347.87     18.45 o 
  19   9   2        6.79        5.02      9.48 o 
  20   9   2      851.58      933.67     49.62 o 
  21   9   2       85.98       94.13     19.25 o 
  22   9   2      407.35      459.63     37.01 o 
  23   9   2       11.95       21.32     13.44 o 
  24   9   2       38.51       26.42     13.20 o 
  25   9   2        0.68       -0.63     13.12 o 
  26   9   2        7.28      -17.57     23.12 o 
   0  10   2        2.06        1.43      8.51 o 
   1  10   2      353.76      347.46     14.06 o 
   2  10   2      105.78      104.00      9.08 o 
   3  10   2      228.30      235.24     13.59 o 
   4  10   2       82.87       91.80      9.99 o 
   5  10   2     1145.95     1167.66     26.60 o 
   6  10   2     2597.37     2462.64     37.07 o 
   7  10   2     1651.88     1625.86     32.56 o 
   8  10   2        7.65        2.99      6.00 o 
   9  10   2     1130.49     1086.29     23.63 o 
  10  10   2        9.92       13.34      6.40 o 
  11  10   2        0.20       -4.02      5.95 o 
  12  10   2        5.03        1.25      6.17 o 
  13  10   2        0.00       -5.90      5.90 o 
  14  10   2      192.97      198.16     12.85 o 
  15  10   2      151.77      149.30     11.63 o 
  16  10   2        0.06       -0.14      6.79 o 
  17  10   2      154.37      197.37     13.53 o 
  18  10   2        0.11       -2.21      8.00 o 
  19  10   2       82.89       84.51     11.95 o 
  20  10   2       16.14       11.81     10.45 o 
  21  10   2      141.09      148.84     19.35 o 
  22  10   2       57.18       65.68     16.14 o 
  23  10   2       99.22       98.99     18.12 o 
  24  10   2        0.21       -5.42     15.09 o 
   1  11   2      361.53      324.97     24.35 o 
   2  11   2      351.20      351.28     21.85 o 
   3  11   2       25.45       13.12      7.46 o 
   4  11   2      293.37      310.46     16.52 o 
   5  11   2        0.22        2.49      6.81 o 
   6  11   2      186.31      197.21     13.43 o 
   7  11   2      326.49      324.79     16.68 o 
   8  11   2      672.96      678.01     27.21 o 
   9  11   2       43.23       30.68      8.56 o 
  10  11   2      268.63      235.11     15.36 o 
  11  11   2       20.50        6.89      6.63 o 
  12  11   2      173.50      173.59     12.35 o 
  13  11   2       10.62       -0.77      6.46 o 
  14  11   2        8.09       -2.79      6.61 o 
  15  11   2       20.09       14.66      7.80 o 
  16  11   2      147.97      137.05     12.45 o 
  17  11   2       29.41       32.16      8.88 o 
  18  11   2      289.04      282.95     17.94 o 
  19  11   2      120.57      107.85     13.52 o 
  20  11   2       80.34       72.20     13.89 o 
  21  11   2        0.00      -11.31     11.31 o 
  22  11   2       91.62       87.30     17.68 o 
   0  12   2       75.70       76.55     16.37 o 
   1  12   2      122.25      113.93     13.46 o 
   2  12   2        3.79       -7.65      7.65 o 
   3  12   2      680.08      721.34     25.85 o 
   4  12   2        3.97        5.21      8.75 o 
   5  12   2      309.20      315.16     19.89 o 
   6  12   2      520.05      523.01     30.14 o 
   7  12   2      455.31      432.77     19.78 o 
   8  12   2        3.38        8.28      7.97 o 
   9  12   2      120.64      128.06     12.56 o 
  10  12   2       14.40        3.05      7.96 o 
  11  12   2      106.44      122.50     12.46 o 
  12  12   2        0.18       -2.45      7.81 o 
  13  12   2        6.30        8.34      9.89 o 
  14  12   2       47.30       35.88     11.24 o 
  15  12   2       27.71       33.63     10.02 o 
  16  12   2       10.97        4.60      9.05 o 
  17  12   2       62.18       72.62     11.13 o 
  18  12   2       24.66       30.22      9.76 o 
  19  12   2       42.74       41.28     13.04 o 
  20  12   2        5.03        2.88     11.57 o 
   1  13   2      219.39      232.72     18.34 o 
   2  13   2      216.04      210.46     17.15 o 
   3  13   2        1.48        9.39      9.16 o 
   4  13   2      443.59      463.65     24.61 o 
   5  13   2        0.03       -3.12      8.67 o 
   6  13   2      551.09      624.44     26.18 o 
   7  13   2       20.86       18.29     10.18 o 
   8  13   2      210.55      240.79     18.70 o 
   9  13   2        8.84        7.22      9.51 o 
  10  13   2      141.28      207.50     17.95 o 
  11  13   2       40.45       39.12     12.55 o 
  12  13   2        0.27       -9.58      9.58 o 
  13  13   2       59.04       40.81     12.05 o 
  14  13   2       83.96       82.82     13.47 o 
  15  13   2       21.49       23.41     10.43 o 
  16  13   2       11.08       -2.84      8.87 o 
  17  13   2        0.32       -9.87      9.87 o 
   0  14   2       44.42       44.98     16.91 o 
   1  14   2        4.73        2.52      9.84 o 
   2  14   2        0.00        7.22      9.98 o 
   3  14   2      119.23      125.41     19.34 o 
   4  14   2        8.18        4.48     10.17 o 
   5  14   2      334.70      320.14     21.59 o 
   6  14   2        7.77       -0.33      9.57 o 
   7  14   2      111.67      105.72     17.04 o 
   8  14   2        5.61       -6.05      9.18 o 
   9  14   2      128.70      145.75     16.55 o 
  10  14   2        1.38        5.43     10.45 o 
  11  14   2       45.54       35.88     11.79 o 
  12  14   2        0.02       -4.71     10.64 o 
  13  14   2        5.97        9.27     11.28 o 
  14  14   2       18.06       20.06     12.30 o 
   1  15   2       45.46       44.59     12.89 o 
   2  15   2       76.53       94.71     15.20 o 
   3  15   2        0.38        6.03     10.69 o 
   4  15   2      225.64      247.63     20.47 o 
   5  15   2        1.24       -1.56     10.78 o 
   6  15   2      117.90      138.07     16.67 o 
   7  15   2        2.14       -0.18     10.39 o 
   8  15   2       90.24       98.95     18.09 o 
   9  15   2        3.40       -3.57     10.78 o 
   1   1   3    12726.28    12791.61    119.72 o 
   2   1   3    65637.94    63059.18    589.46 o 
   3   1   3     1157.67     1089.17     12.89 o 
   4   1   3      178.70      191.06      6.61 o 
   5   1   3      628.02      669.49      9.76 o 
   6   1   3        0.95       -0.67      2.11 o 
   8   1   3        0.03        1.39      3.16 o 
   9   1   3     1064.14     1095.66     20.43 o 
  10   1   3     4057.24     4239.76     57.95 o 
  11   1   3     2143.05     2349.02     36.84 o 
  12   1   3     2597.03     2673.60     41.54 o 
  13   1   3       72.99      100.22      7.29 o 
  14   1   3      218.02      227.27     13.35 o 
  15   1   3        2.32        4.96      4.45 o 
  16   1   3       70.92       92.37     10.34 o 
  17   1   3       82.48       87.35      9.12 o 
  18   1   3       24.06       11.51      6.74 o 
  19   1   3      197.32      197.00     12.16 o 
  20   1   3      192.89      160.17     11.54 o 
  21   1   3       16.87       13.77      6.58 o 
  22   1   3      208.71      201.28     13.27 o 
  23   1   3      212.83      192.76     12.19 o 
  24   1   3        0.42       -0.68      5.76 o 
  25   1   3       24.35       32.59      7.81 o 
  26   1   3        1.13        5.20      6.58 o 
  27   1   3        0.19        4.41      6.77 o 
  28   1   3        3.02       -0.56      6.87 o 
  29   1   3        1.76       -6.50      6.50 o 
  30   1   3        3.12       14.17      8.06 o 
  31   1   3        3.22       10.50      7.72 o 
   0   2   3    91596.64    88591.62    904.24 o 
   1   2   3    28794.88    28389.46    215.20 o 
   2   2   3     3603.97     3486.93     30.58 o 
   3   2   3     2857.41     2961.14     30.59 o 
   4   2   3      183.24      173.86      5.50 o 
   5   2   3      648.77      649.64     10.80 o 
   6   2   3       47.06       38.07      5.47 o 
   7   2   3      555.25      631.72     13.24 o 
   8   2   3      882.08      939.76     16.29 o 
   9   2   3      326.32      352.60      9.87 o 
  10   2   3       94.75       80.06      5.79 o 
  11   2   3     2525.11     2733.67     37.16 o 
  12   2   3     2624.66     2895.95     39.62 o 
  13   2   3      378.97      348.69     11.64 o 
  14   2   3      957.80     1007.60     29.66 o 
  15   2   3        0.84        4.09      3.58 o 
  16   2   3       88.58      101.31      9.35 o 
  17   2   3      990.61      962.97     24.42 o 
  18   2   3      253.32      253.05     13.08 o 
  19   2   3       57.28       54.58     10.35 o 
  20   2   3        8.08        3.74      6.14 o 
  21   2   3       61.94       41.52      7.66 o 
  22   2   3       21.65        7.15      8.72 o 
  23   2   3       44.78       41.58      8.08 o 
  24   2   3      144.65      112.78     11.12 o 
  25   2   3       57.63       61.07      9.94 o 
  26   2   3       50.07       39.18      8.32 o 
  27   2   3        4.60        8.28      6.97 o 
  28   2   3        4.62       14.89      7.68 o 
  29   2   3        3.83        8.40      8.66 o 
  30   2   3        2.30        9.91      8.97 o 
  31   2   3        4.69       25.32     10.26 o 
   1   3   3     3461.77     3629.22     30.36 o 
   2   3   3        0.31        7.17      5.49 o 
   3   3   3     2581.83     2681.11     32.28 o 
   4   3   3     2968.68     2895.49     34.80 o 
   5   3   3     1591.05     1565.22     76.05 o 
   6   3   3       15.28       13.38      5.34 o 
   7   3   3      106.15      115.13      7.27 o 
   8   3   3      793.31      824.96     16.42 o 
   9   3   3      383.51      465.76     11.11 o 
  10   3   3      516.30      508.49     11.07 o 
  11   3   3     2693.60     2849.09     35.01 o 
  12   3   3      773.75      778.61     16.70 o 
  13   3   3     1518.46     1625.76     26.91 o 
  14   3   3      452.33      431.32     13.64 o 
  15   3   3        9.10        4.09      4.84 o 
  16   3   3      963.48      895.88     20.72 o 
  17   3   3       51.91       52.29      7.49 o 
  18   3   3      462.39      449.68     19.80 o 
  19   3   3        2.04       -0.08      5.80 o 
  20   3   3        6.79       -5.58      5.58 o 
  21   3   3        1.20       -5.12      5.40 o 
  22   3   3        0.77       -6.49      6.49 o 
  23   3   3        5.04        5.65      6.73 o 
  24   3   3       14.82       -1.69      6.53 o 
  25   3   3        0.91       10.66      8.10 o 
  26   3   3       13.60       13.34      7.11 o 
  27   3   3       17.19       11.07      9.46 o 
  28   3   3        7.23        5.80      9.60 o 
  29   3   3       16.39       20.26      9.64 o 
  30   3   3       16.89       26.28     10.41 o 
   0   4   3     1587.18     1367.56     88.98 o 
   1   4   3       68.88       76.05      5.34 o 
   2   4   3     2371.09     2625.79     65.99 o 
   3   4   3      448.35      473.44     10.50 o 
   4   4   3      557.27      727.09     13.73 o 
   5   4   3       73.95       42.12     10.13 o 
   6   4   3      361.20      353.86     10.33 o 
   7   4   3     2300.54     2382.70     22.98 o 
   8   4   3      571.96      591.46      9.95 o 
   9   4   3        3.35       -0.67      2.39 o 
  10   4   3      302.29      314.61      9.63 o 
  11   4   3        2.71       -0.46      3.03 o 
  12   4   3       14.86       10.68      2.67 o 
  13   4   3       72.16       59.82      5.55 o 
  14   4   3       92.35       80.88      6.95 o 
  15   4   3      730.28      725.72     17.24 o 
  16   4   3        0.01        2.74      4.72 o 
  17   4   3       32.52       29.04      6.06 o 
  18   4   3       69.89       92.10      8.09 o 
  19   4   3     1529.90     1514.65     26.71 o 
  20   4   3        0.17       -4.30      5.09 o 
  21   4   3       79.34       70.85      8.18 o 
  22   4   3      475.11      491.02     20.39 o 
  23   4   3      186.57      192.87     15.62 o 
  24   4   3        8.52       -5.86      7.70 o 
  25   4   3        5.62        6.05      8.39 o 
  26   4   3       78.69       78.85     12.53 o 
  27   4   3        6.57       10.14      9.44 o 
  28   4   3       64.19       58.72     12.22 o 
  29   4   3       46.82       30.04     11.42 o 
  30   4   3        5.76       14.44     10.21 o 
   1   5   3        5.69       -1.14      2.03 o 
   2   5   3      933.79      891.72     13.67 o 
   3   5   3      990.60     1001.78     15.92 o 
   4   5   3       30.14       32.14      4.02 o 
   5   5   3      336.09      358.37     10.07 o 
   6   5   3     1601.40     1831.40     23.05 o 
   7   5   3      749.29      835.01     12.32 o 
   8   5   3        5.19        7.59      2.96 o 
   9   5   3     1365.68     1390.04     18.01 o 
  10   5   3     1174.46     1271.89     21.12 o 
  11   5   3      526.26      566.42     11.55 o 
  12   5   3      118.94      117.10      6.27 o 
  13   5   3      106.17      104.22      7.33 o 
  14   5   3        3.63        0.75      4.15 o 
  15   5   3      401.82      371.97     11.48 o 
  16   5   3        1.11       -2.22      5.20 o 
  17   5   3       56.46       62.72      8.90 o 
  18   5   3      287.87      300.46     19.64 o 
  19   5   3      188.66      178.05     13.83 o 
  20   5   3       25.57       37.51      9.01 o 
  21   5   3      269.85      265.88     17.16 o 
  22   5   3      125.57      119.95     13.00 o 
  23   5   3        0.92       -0.83      7.99 o 
  24   5   3       18.25       25.02      9.42 o 
  25   5   3       59.88       60.44     13.75 o 
  26   5   3       43.11       56.14     12.28 o 
  27   5   3        6.84       32.27     11.22 o 
  28   5   3       34.25       59.51     18.56 o 
  29   5   3        2.21        4.71     14.57 o 
   0   6   3      174.29      244.31     15.60 o 
   1   6   3      619.71      676.96     10.83 o 
   2   6   3      395.38      434.39      8.80 o 
   3   6   3      542.26      532.83     12.08 o 
   4   6   3       54.55       38.53      5.24 o 
   5   6   3       36.81       18.51      4.88 o 
   6   6   3       61.01       61.37      5.29 o 
   7   6   3       87.78      110.85      6.51 o 
   8   6   3      232.23      234.93      9.85 o 
   9   6   3      999.81     1065.16     18.01 o 
  10   6   3      303.40      321.29     14.08 o 
  11   6   3      148.01      134.52      7.85 o 
  12   6   3      158.43      148.57      9.01 o 
  13   6   3       27.36       25.13      6.11 o 
  14   6   3      204.30      179.63     10.36 o 
  15   6   3      131.35      117.30      9.90 o 
  16   6   3       30.91       40.00      8.38 o 
  17   6   3       49.52       59.89      9.28 o 
  18   6   3       63.65       65.73      9.66 o 
  19   6   3      343.59      362.51     18.86 o 
  20   6   3        1.07        3.77      7.54 o 
  21   6   3       23.55       16.61      8.62 o 
  22   6   3        0.41       -0.55     10.54 o 
  23   6   3       12.92        8.99     10.20 o 
  24   6   3       16.03       17.00     15.15 o 
  25   6   3       45.81       38.29     23.04 o 
  26   6   3        0.01       -7.80     12.61 o 
  27   6   3        1.28        0.49     13.78 o 
  28   6   3        6.93       13.36     15.81 o 
  29   6   3       79.07       77.09     23.96 o 
   1   7   3       43.81       49.24      4.33 o 
   2   7   3      131.70      159.04      8.02 o 
   3   7   3     1455.39     1482.72     25.36 o 
   4   7   3      151.93      152.43     10.14 o 
   5   7   3       31.01       23.53      4.64 o 
   6   7   3      421.92      460.78     15.71 o 
   7   7   3        8.81        7.66      4.21 o 
   8   7   3        0.54       -3.51      4.09 o 
   9   7   3        0.41       -3.79      4.27 o 
  10   7   3      174.08      179.61      9.08 o 
  11   7   3      103.77      110.28      7.93 o 
  12   7   3      486.66      468.83     13.84 o 
  13   7   3      357.68      424.99     14.08 o 
  14   7   3      893.11      898.40     18.85 o 
  15   7   3      500.79      456.51     15.30 o 
  16   7   3      229.46      252.03     12.71 o 
  17   7   3       31.16       30.80      7.24 o 
  18   7   3      209.68      213.95     13.99 o 
  19   7   3        0.01        0.70      6.72 o 
  20   7   3       81.20       84.43     11.56 o 
  21   7   3        8.77        9.38      9.17 o 
  22   7   3        7.17       -6.39     10.57 o 
  23   7   3       60.98       52.43     14.27 o 
  24   7   3        8.82       -2.54     11.24 o 
  25   7   3        0.19      -10.90     11.54 o 
  26   7   3        0.02       11.11     13.04 o 
  27   7   3        3.42        8.81     19.47 o 
  28   7   3        6.20       -6.39     12.34 o 
   0   8   3     1161.33     1250.89     37.98 o 
   1   8   3       58.74       69.77      8.45 o 
   2   8   3     2698.95     2543.84     42.10 o 
   3   8   3     2032.79     2109.20     32.38 o 
   4   8   3      248.56      246.22     10.61 o 
   5   8   3      300.81      311.05     14.49 o 
   6   8   3     1036.64     1048.68     18.90 o 
   7   8   3        0.34       -4.40      4.40 o 
   8   8   3       46.67       59.63      6.66 o 
   9   8   3        0.68        3.94      5.07 o 
  10   8   3      687.63      671.66     15.92 o 
  11   8   3       48.01       41.68      6.56 o 
  12   8   3      125.92      124.10      8.71 o 
  13   8   3      116.58      105.26      8.45 o 
  14   8   3       12.36       13.19      6.11 o 
  15   8   3      641.25      624.78     18.32 o 
  16   8   3      131.49      134.20     11.71 o 
  17   8   3      246.93      288.55     15.89 o 
  18   8   3        4.88        3.54      7.35 o 
  19   8   3      258.40      271.80     18.44 o 
  20   8   3       12.30        7.87      9.26 o 
  21   8   3       61.48       54.92     13.93 o 
  22   8   3       12.07        6.50     12.03 o 
  23   8   3        2.03       -6.84     12.01 o 
  24   8   3        5.32        6.32     12.51 o 
  25   8   3        9.38        9.44     13.11 o 
  26   8   3        0.27        9.47     12.66 o 
  27   8   3        0.83      -10.19     11.78 o 
   1   9   3       23.64       26.93      6.42 o 
   2   9   3      129.08      128.98     10.20 o 
   3   9   3      499.01      472.13     14.76 o 
   4   9   3      344.13      358.59     12.38 o 
   5   9   3       26.09       27.30      5.87 o 
   6   9   3        0.05       -2.79      4.93 o 
   7   9   3      207.12      235.62     10.79 o 
   8   9   3      621.68      605.09     15.67 o 
   9   9   3      385.23      336.78     12.64 o 
  10   9   3        1.93        5.17      5.88 o 
  11   9   3        6.98       -1.00      5.79 o 
  12   9   3      305.65      273.06     13.60 o 
  13   9   3      634.84      677.86     19.13 o 
  14   9   3       32.04       30.43      7.39 o 
  15   9   3       13.73       12.38      6.74 o 
  16   9   3        0.15       -6.60      6.60 o 
  17   9   3       55.23       51.56      9.59 o 
  18   9   3        3.16        1.76      7.76 o 
  19   9   3       58.30       51.74     10.31 o 
  20   9   3        6.02        3.53     13.68 o 
  21   9   3        1.52       -1.01     11.36 o 
  22   9   3       16.10       37.02     13.84 o 
  23   9   3       23.41       22.14     13.58 o 
  24   9   3       40.70       30.82     14.23 o 
  25   9   3       24.20       27.43     14.41 o 
   0  10   3       14.88        0.59      8.72 o 
   1  10   3     1034.68     1049.77     22.20 o 
   2  10   3      191.91      167.95     10.72 o 
   3  10   3      610.17      595.27     17.15 o 
   4  10   3      230.67      214.99     11.84 o 
   5  10   3      122.88      120.86     10.83 o 
   6  10   3       38.55       48.00      8.37 o 
   7  10   3       11.70       15.68      7.34 o 
   8  10   3      361.36      351.21     15.51 o 
   9  10   3       67.53       61.70      8.30 o 
  10  10   3       49.51       47.23      7.78 o 
  11  10   3       42.98       55.06      8.71 o 
  12  10   3       16.89       17.72      7.10 o 
  13  10   3      333.28      338.75     15.89 o 
  14  10   3        0.02       -6.00      6.00 o 
  15  10   3       41.59       36.32      8.19 o 
  16  10   3      205.29      209.84     13.55 o 
  17  10   3       57.42       50.00     10.08 o 
  18  10   3       54.44       57.06     10.75 o 
  19  10   3      164.92      176.07     18.85 o 
  20  10   3        7.41       11.54     11.82 o 
  21  10   3        6.63       -7.74     12.14 o 
  22  10   3       10.50       -5.69     14.41 o 
  23  10   3       84.26      108.91     31.13 o 
  24  10   3       53.53       31.31     15.22 o 
   1  11   3        4.03        1.04      6.67 o 
   2  11   3       51.94       41.02      8.39 o 
   3  11   3      299.51      307.87     16.21 o 
   4  11   3       65.66       70.81      9.60 o 
   5  11   3       25.30       26.92      7.96 o 
   6  11   3      234.63      239.97     14.64 o 
   7  11   3       17.37       21.13     10.24 o 
   8  11   3      208.82      204.16     13.93 o 
   9  11   3      369.67      344.65     17.53 o 
  10  11   3        3.79       -6.79      6.79 o 
  11  11   3       16.70       23.51      8.59 o 
  12  11   3       69.22       96.48     11.17 o 
  13  11   3       36.23       33.98      8.20 o 
  14  11   3       22.21       12.15      7.61 o 
  15  11   3      158.57      148.61     12.37 o 
  16  11   3      121.07      149.46     12.94 o 
  17  11   3      165.24      159.53     13.14 o 
  18  11   3       41.09       42.20     12.01 o 
  19  11   3        3.38       -9.41      9.41 o 
  20  11   3       12.90       -0.33     11.24 o 
  21  11   3        0.03       -3.45     12.04 o 
  22  11   3        1.58       -2.15     12.62 o 
   0  12   3        0.41       -3.61     14.05 o 
   1  12   3       32.59       23.87      9.11 o 
   2  12   3        9.64        2.14      7.94 o 
   3  12   3      232.91      261.77     21.67 o 
   4  12   3      179.77      169.46     15.18 o 
   5  12   3      155.62      156.76     13.18 o 
   6  12   3      142.46      139.61     12.57 o 
   7  12   3       47.39       50.01      9.75 o 
   8  12   3       39.45       29.65      9.02 o 
   9  12   3        2.45       -0.51      7.31 o 
  10  12   3        0.77       -7.24      7.24 o 
  11  12   3        8.15        2.40      8.31 o 
  12  12   3       16.16       19.65      9.42 o 
  13  12   3        7.85        7.15      8.80 o 
  14  12   3      186.60      164.44     14.59 o 
  15  12   3       21.72       19.58      9.86 o 
  16  12   3      127.28      117.19     15.33 o 
  17  12   3       29.54       25.71     14.89 o 
  18  12   3       16.84       21.69     14.35 o 
  19  12   3        8.28      -11.62     11.62 o 
  20  12   3        6.64        4.91     13.18 o 
   1  13   3       81.48       81.94     12.80 o 
   2  13   3       40.97       21.14      9.64 o 
   3  13   3        4.01        0.92      8.62 o 
   4  13   3       90.19       75.36     12.82 o 
   5  13   3       27.93       26.96     10.32 o 
   6  13   3       10.84       -1.06      8.98 o 
   7  13   3       81.46       85.98     13.20 o 
   8  13   3        0.24        1.39      9.23 o 
   9  13   3       17.22       35.92     10.95 o 
  10  13   3       30.18       22.80     10.89 o 
  11  13   3        0.38       -6.89      8.48 o 
  12  13   3        1.55       -7.71      8.75 o 
  13  13   3      182.47      199.92     16.41 o 
  14  13   3       11.47       18.76     10.37 o 
  15  13   3       89.96       85.65     14.79 o 
  16  13   3       46.12       44.76     23.27 o 
  17  13   3        2.35        0.45     10.70 o 
   0  14   3      174.13      214.92     46.90 o 
   1  14   3       75.91       99.08     14.03 o 
   2  14   3      245.97      243.15     19.76 o 
   3  14   3       70.14       59.39     13.01 o 
   4  14   3       15.08       14.31     10.17 o 
   5  14   3        1.87        3.79     10.03 o 
   6  14   3        0.03       -9.93      9.93 o 
   7  14   3        1.05       -3.81     11.12 o 
   8  14   3       18.77       28.63     11.86 o 
   9  14   3       42.31       -0.63     10.40 o 
  10  14   3       12.38        4.20     10.56 o 
  11  14   3        0.41        1.69     10.17 o 
  12  14   3        6.80        8.63     11.20 o 
  13  14   3       36.11       34.69     14.59 o 
   1  15   3       24.84       22.38     11.46 o 
   2  15   3        0.20       -5.71     10.05 o 
   3  15   3       62.70       31.28     16.78 o 
   4  15   3       26.11       23.48     11.84 o 
   5  15   3       62.36       58.19     13.53 o 
   6  15   3        2.70      -13.50     13.50 o 
   7  15   3        0.28        2.81     10.92 o 
   8  15   3       31.25       44.54     13.06 o 
   0   0   4      674.58      704.47     26.72 o 
   1   0   4      206.45      213.10     11.82 o 
   2   0   4    71799.72    68620.37    906.58 o 
   3   0   4    30061.43    30475.12    400.46 o 
   4   0   4       10.01        9.46      4.37 o 
   5   0   4     5756.22     5814.50    102.67 o 
   6   0   4      104.77       88.83      8.53 o 
   8   0   4       40.18       20.10      8.46 o 
   9   0   4       90.98      109.32     14.26 o 
  10   0   4        1.43       -3.83      3.83 o 
  11   0   4     1750.12     1770.17     35.44 o 
  12   0   4     9679.14     9969.65    145.61 o 
  13   0   4     3563.03     3498.72     61.07 o 
  14   0   4     2348.76     2097.89     42.86 o 
  15   0   4     4820.90     4897.62     81.91 o 
  16   0   4     3596.17     3584.32     65.35 o 
  17   0   4     1060.24     1109.02     31.04 o 
  18   0   4      156.04      134.78     13.63 o 
  19   0   4     3039.73     2721.01     56.37 o 
  20   0   4      595.54      576.73     24.42 o 
  21   0   4      477.24      463.94     32.30 o 
  22   0   4      437.68      404.19     22.72 o 
  23   0   4      259.97      224.64     18.52 o 
  24   0   4      496.32      494.13     31.91 o 
  25   0   4      374.66      326.98     22.97 o 
  26   0   4       23.57       17.45     10.19 o 
  27   0   4        6.93        9.20      9.85 o 
  28   0   4       36.22       38.78     12.87 o 
  29   0   4        1.51       10.56     10.82 o 
  30   0   4      182.61      178.86     20.37 o 
  31   0   4       25.23       35.95     12.90 o 
   1   1   4    13095.85    12922.43    134.48 o 
   2   1   4    23581.43    23823.15    244.92 o 
   3   1   4    18176.46    17954.63    185.40 o 
   4   1   4      165.68      169.96      4.44 o 
   5   1   4      219.80      278.27      7.41 o 
   6   1   4     1344.12     1272.02     18.41 o 
   7   1   4     1751.21     1731.22     27.63 o 
   8   1   4      473.08      472.71     10.34 o 
   9   1   4      879.69      770.55     13.94 o 
  10   1   4     1606.85     1775.08     24.56 o 
  11   1   4     2139.38     2185.54     29.16 o 
  12   1   4     3844.86     3973.39     57.05 o 
  13   1   4       14.05        2.44      2.63 o 
  14   1   4      241.78      264.24     16.56 o 
  15   1   4      172.46      152.37     10.55 o 
  16   1   4      289.06      298.74     19.70 o 
  17   1   4      819.22      735.52     20.31 o 
  18   1   4      151.68      162.54     10.18 o 
  19   1   4      126.15      137.95     11.26 o 
  20   1   4      104.04       90.33      8.84 o 
  21   1   4      222.02      211.98     12.22 o 
  22   1   4        3.79       -2.00      7.39 o 
  23   1   4      332.31      289.74     15.25 o 
  24   1   4       70.62       86.43      9.56 o 
  25   1   4      459.81      433.02     17.64 o 
  26   1   4      148.56      139.98     11.53 o 
  27   1   4      203.32      193.26     13.77 o 
  28   1   4        0.22       -3.61      6.70 o 
  29   1   4      188.51      178.64     21.10 o 
  30   1   4        0.15        9.41      8.09 o 
  31   1   4       57.13       79.62     11.29 o 
   0   2   4    14545.47    14117.61    186.19 o 
   1   2   4    28093.60    28326.16    242.05 o 
   2   2   4    35259.39    34444.44    276.66 o 
   3   2   4     1045.05     1052.22     22.55 o 
   4   2   4     1220.26     1278.19     15.74 o 
   5   2   4     4382.59     4529.39     46.26 o 
   6   2   4      874.12      892.08     13.86 o 
   7   2   4      465.67      468.71     10.53 o 
   8   2   4     2665.21     2682.31     31.61 o 
   9   2   4        3.02        2.65      2.37 o 
  10   2   4      162.25      129.92      6.52 o 
  11   2   4      175.15      162.30      8.73 o 
  12   2   4     2814.42     2661.73     46.70 o 
  13   2   4     1872.63     1981.63     31.18 o 
  14   2   4      376.45      305.04     12.28 o 
  15   2   4      104.27       90.41      8.82 o 
  16   2   4     2176.27     2091.10     38.06 o 
  17   2   4      547.28      559.37     16.93 o 
  18   2   4      120.19      108.03      9.54 o 
  19   2   4     2326.95     2190.70     37.74 o 
  20   2   4        2.88       -4.17      5.70 o 
  21   2   4      114.04      106.85     10.25 o 
  22   2   4       70.03       73.45      9.38 o 
  23   2   4       17.48       12.10      6.53 o 
  24   2   4      351.82      337.62     16.09 o 
  25   2   4        0.09        1.71      6.12 o 
  26   2   4      289.69      365.74     17.43 o 
  27   2   4        4.36        9.27      7.37 o 
  28   2   4      105.69      104.32     11.41 o 
  29   2   4       13.02       28.01      9.91 o 
  30   2   4       29.69       44.33     10.83 o 
  31   2   4       57.55       83.09     12.87 o 
   1   3   4     9564.43     9466.50    117.84 o 
   2   3   4     4412.88     4582.19     45.83 o 
   4   3   4      770.96      768.29     14.04 o 
   5   3   4       10.49        3.06      1.67 o 
   7   3   4       43.37       40.76      4.33 o 
   8   3   4      229.28      237.08      7.27 o 
   9   3   4     3465.08     3554.04     44.44 o 
  10   3   4        6.39        0.09      3.29 o 
  11   3   4     1184.79     1002.01     17.86 o 
  12   3   4       36.59       25.06      4.43 o 
  13   3   4     1726.77     1647.65     27.41 o 
  14   3   4      364.73      364.68     13.17 o 
  15   3   4      405.28      461.13     14.73 o 
  16   3   4        2.29       -5.07      5.23 o 
  17   3   4     3117.07     2960.36     44.64 o 
  18   3   4      787.32      810.60     20.84 o 
  19   3   4       65.79       76.19      8.80 o 
  20   3   4      772.89      721.00     20.48 o 
  21   3   4      143.15      137.15     11.39 o 
  22   3   4        0.28       -4.32      6.29 o 
  23   3   4      365.75      373.70     17.62 o 
  24   3   4        0.55        2.57      6.80 o 
  25   3   4      231.01      253.61     19.82 o 
  26   3   4        0.84       10.35      7.81 o 
  27   3   4      290.68      307.70     18.57 o 
  28   3   4        7.21       17.87      9.75 o 
  29   3   4        0.36       13.06      9.15 o 
  30   3   4        4.48       16.65     11.13 o 
   0   4   4      291.25      374.13      8.09 o 
   1   4   4      916.85      917.73     10.73 o 
   2   4   4       20.37        9.72      2.74 o 
   3   4   4     4269.48     4517.20     44.49 o 
   4   4   4     1264.80     1207.06     16.24 o 
   5   4   4     2950.46     2967.42     34.56 o 
   6   4   4      430.06      450.53      9.84 o 
   7   4   4       24.19       25.79      2.77 o 
   8   4   4      133.23      120.21      5.35 o 
   9   4   4      486.78      495.83     10.76 o 
  10   4   4      434.18      400.97     18.16 o 
  11   4   4      447.31      477.01     12.28 o 
  12   4   4     4892.33     4708.44     57.55 o 
  13   4   4      166.77      166.16     10.02 o 
  14   4   4     2483.20     2460.15     40.68 o 
  15   4   4     1328.86     1317.10     31.57 o 
  16   4   4     2022.51     1987.35     33.60 o 
  17   4   4       46.20       54.60      7.71 o 
  18   4   4     1319.09     1268.45     26.65 o 
  19   4   4        2.47       -0.43      6.06 o 
  20   4   4      199.28      182.18     16.72 o 
  21   4   4        0.74        0.70      7.70 o 
  22   4   4      550.04      524.88     21.91 o 
  23   4   4      202.17      204.29     22.60 o 
  24   4   4      101.11      105.09     12.60 o 
  25   4   4        0.38        5.70      8.60 o 
  26   4   4      291.75      281.92     19.93 o 
  27   4   4        4.53       14.42     10.04 o 
  28   4   4       49.70       51.70     10.94 o 
  29   4   4        0.18       20.22     10.01 o 
  30   4   4        7.72       14.26     10.06 o 
   1   5   4     5913.04     5781.31     48.33 o 
   2   5   4      274.36      344.60      8.61 o 
   3   5   4     1018.58      904.54     14.15 o 
   4   5   4       80.70       76.63      4.97 o 
   5   5   4     1092.50     1208.56     19.03 o 
   6   5   4        0.80        0.44      2.62 o 
   7   5   4      981.72     1065.43     17.87 o 
   8   5   4     2817.36     2995.02     32.77 o 
   9   5   4      586.02      516.03     10.02 o 
  10   5   4      644.99      643.01     10.50 o 
  11   5   4      321.32      284.88      8.80 o 
  12   5   4      184.54      168.92      7.52 o 
  13   5   4     5400.86     5299.58     64.77 o 
  14   5   4       88.52       73.61      6.57 o 
  15   5   4      879.27      861.59     20.84 o 
  16   5   4     1147.82     1150.63     28.05 o 
  17   5   4     1395.23     1419.50     31.57 o 
  18   5   4        3.86        1.91      8.10 o 
  19   5   4       59.24       49.09     11.17 o 
  20   5   4        8.06        9.15      9.70 o 
  21   5   4       41.12       32.90     10.97 o 
  22   5   4       59.82       51.97     17.66 o 
  23   5   4      227.00      239.36     23.34 o 
  24   5   4        3.44       12.41     14.47 o 
  25   5   4      287.39      263.24     22.15 o 
  26   5   4       13.40       30.62     12.65 o 
  27   5   4      565.92      625.63     30.97 o 
  28   5   4      177.95      227.41     22.57 o 
  29   5   4       33.31       40.55     14.93 o 
   0   6   4     1549.46     1419.55     24.60 o 
   1   6   4     2845.22     2662.14     27.59 o 
   2   6   4        9.06        3.74      3.16 o 
   3   6   4      745.71      932.26     15.37 o 
   4   6   4      950.62     1000.76     17.93 o 
   5   6   4      737.90      772.04     15.37 o 
   6   6   4      998.80     1052.60     18.40 o 
   7   6   4       51.41       59.12      5.17 o 
   8   6   4       15.45        3.65      3.28 o 
   9   6   4       57.41       61.24      6.27 o 
  10   6   4      196.15      195.68      8.89 o 
  11   6   4       95.78       95.02      7.09 o 
  12   6   4     1272.72     1273.64     22.81 o 
  13   6   4       27.24       27.58      6.00 o 
  14   6   4     4518.27     4574.10     55.76 o 
  15   6   4       43.44       32.57      7.22 o 
  16   6   4      808.11      858.21     21.78 o 
  17   6   4       34.17       48.23      9.03 o 
  18   6   4      156.30      160.17     13.20 o 
  19   6   4        5.23        3.70      7.43 o 
  20   6   4        7.14       15.05      8.24 o 
  21   6   4       15.46        3.52      9.45 o 
  22   6   4      311.81      287.51     27.88 o 
  23   6   4        9.74       15.47     14.63 o 
  24   6   4      458.37      519.00     29.08 o 
  25   6   4       18.38       22.81     11.66 o 
  26   6   4       12.09       20.38     14.63 o 
  27   6   4        1.09      -10.98     13.84 o 
  28   6   4       10.89       -0.41     15.65 o 
   1   7   4     5229.37     5410.41     50.83 o 
   2   7   4      528.52      505.46     11.92 o 
   3   7   4     1100.33     1031.86     20.83 o 
   4   7   4      107.21       82.92      6.57 o 
   5   7   4      661.02      595.62     14.17 o 
   6   7   4       57.30       71.94      6.48 o 
   7   7   4       36.25       59.57      6.35 o 
   8   7   4        4.19        1.41      4.42 o 
   9   7   4     1771.79     1767.59     25.70 o 
  10   7   4      146.38      152.21      8.78 o 
  11   7   4       24.58       14.44      5.39 o 
  12   7   4      110.90      128.19      8.60 o 
  13   7   4      744.78      813.33     20.17 o 
  14   7   4       51.82       54.52      7.51 o 
  15   7   4      825.99      869.74     20.19 o 
  16   7   4      171.68      179.41     12.03 o 
  17   7   4      140.98      149.64     10.69 o 
  18   7   4        5.54       -1.34      6.17 o 
  19   7   4        5.78        9.59      7.74 o 
  20   7   4       77.57       88.26     12.23 o 
  21   7   4       21.16       18.60      9.77 o 
  22   7   4       87.16       59.70     14.42 o 
  23   7   4      512.64      598.18     31.52 o 
  24   7   4      173.17      199.81     21.49 o 
  25   7   4       42.30       41.58     14.13 o 
  26   7   4        3.54        9.30     12.57 o 
  27   7   4        5.30        0.86     12.64 o 
  28   7   4        5.92      -10.08     24.96 o 
   0   8   4     2719.91     2648.89     62.09 o 
   1   8   4      995.36     1021.11     29.62 o 
   2   8   4     3038.15     2947.06     42.62 o 
   3   8   4     1603.10     1467.92     25.13 o 
   4   8   4     1849.17     1898.35     28.39 o 
   5   8   4      163.38      180.49      9.70 o 
   6   8   4      293.96      267.62     10.53 o 
   7   8   4        6.56        9.67      5.13 o 
   8   8   4     1087.37     1113.55     20.13 o 
   9   8   4      668.89      693.17     16.09 o 
  10   8   4     1960.99     2012.95     30.48 o 
  11   8   4       39.69       24.02      6.20 o 
  12   8   4       79.30       81.36      7.65 o 
  13   8   4       27.08       32.63      6.48 o 
  14   8   4       23.52       44.03      7.20 o 
  15   8   4      121.31      114.40     10.25 o 
  16   8   4       61.62       55.17      8.05 o 
  17   8   4      107.53      120.63     11.31 o 
  18   8   4      100.51      109.01     11.42 o 
  19   8   4      225.66      243.65     21.12 o 
  20   8   4      152.98      158.87     18.49 o 
  21   8   4      116.96      115.83     17.63 o 
  22   8   4       14.79       -2.24     11.30 o 
  23   8   4      259.44      254.97     36.58 o 
  24   8   4      350.29      374.33     28.28 o 
  25   8   4        7.13       10.91     12.66 o 
  26   8   4       40.46       27.15     14.03 o 
   1   9   4     5682.58     5417.68     63.59 o 
   2   9   4        3.81       -5.51      5.51 o 
   3   9   4      793.19      770.61     18.92 o 
   4   9   4     1467.92     1441.62     25.84 o 
   5   9   4      287.96      286.49     12.96 o 
   6   9   4      261.06      246.20     10.96 o 
   7   9   4      347.76      321.35     12.33 o 
   8   9   4      138.21      128.29      8.77 o 
   9   9   4       59.63       57.95      7.19 o 
  10   9   4        6.75       -0.87      5.43 o 
  11   9   4      160.81      170.14     10.15 o 
  12   9   4      126.57      127.82     10.16 o 
  13   9   4       41.93       56.28      8.21 o 
  14   9   4        3.45       -4.30      6.06 o 
  15   9   4      283.66      283.41     19.84 o 
  16   9   4       11.60        4.39      7.44 o 
  17   9   4       65.18       71.86     10.59 o 
  18   9   4        1.15        5.38      9.02 o 
  19   9   4        2.97        4.58      9.20 o 
  20   9   4        0.33      -10.76     11.08 o 
  21   9   4        3.25        9.94     11.80 o 
  22   9   4        5.01      -10.31     10.77 o 
  23   9   4        0.03        0.18     12.48 o 
  24   9   4        2.32        3.64     13.18 o 
  25   9   4       28.88       28.85     14.56 o 
   0  10   4     1646.98     1606.76     40.40 o 
   1  10   4      406.02      376.37     15.22 o 
   2  10   4      963.65      960.68     21.54 o 
   3  10   4        0.73        0.46      5.93 o 
   4  10   4       67.91       69.23      8.37 o 
   5  10   4        0.01        1.96      5.99 o 
   6  10   4       44.65       41.86      8.14 o 
   7  10   4       46.49       55.38      8.84 o 
   8  10   4        0.13        2.01      6.80 o 
   9  10   4        0.22       -4.51      6.82 o 
  10  10   4      236.86      265.56     13.54 o 
  11  10   4      763.48      721.04     19.90 o 
  12  10   4      724.25      748.19     20.34 o 
  13  10   4       39.94       54.24     10.07 o 
  14  10   4      811.34      806.65     21.87 o 
  15  10   4        9.91       10.65      7.27 o 
  16  10   4      211.05      211.27     17.01 o 
  17  10   4        3.34       -8.50     11.25 o 
  18  10   4        0.46       -1.58      9.41 o 
  19  10   4       68.60       55.31     13.55 o 
  20  10   4      107.31      127.55     15.93 o 
  21  10   4       25.21       23.29     13.54 o 
  22  10   4       41.41       33.55     14.60 o 
  23  10   4        0.24      -11.68     11.68 o 
   1  11   4      462.27      484.75     16.78 o 
   2  11   4       34.14       27.29      7.20 o 
   3  11   4      234.08      216.24     13.89 o 
   4  11   4      236.46      213.95     13.85 o 
   5  11   4      334.40      337.85     16.88 o 
   6  11   4      312.27      312.45     16.56 o 
   7  11   4       16.50       23.57      7.94 o 
   8  11   4      111.67       92.41     10.96 o 
   9  11   4      315.22      274.38     16.03 o 
  10  11   4       17.14        6.19      7.84 o 
  11  11   4      265.13      291.34     17.00 o 
  12  11   4        0.03       -5.23      7.11 o 
  13  11   4      180.86      193.69     14.73 o 
  14  11   4        2.12       -0.10      7.86 o 
  15  11   4      168.29      192.89     19.67 o 
  16  11   4        4.93        0.76      8.23 o 
  17  11   4       38.46       53.98     12.65 o 
  18  11   4      105.43       90.17     14.42 o 
  19  11   4       95.85       81.60     24.19 o 
  20  11   4        0.22       15.07     11.98 o 
  21  11   4        3.24        3.37     12.67 o 
  22  11   4       15.23       12.32     13.92 o 
   0  12   4      192.65      162.78     23.64 o 
   1  12   4        6.37       -2.55     11.99 o 
   2  12   4      154.54      166.73     21.34 o 
   3  12   4       19.61       12.00      8.21 o 
   4  12   4      287.74      282.72     16.51 o 
   5  12   4      338.61      312.51     17.26 o 
   6  12   4       61.67       51.65      9.90 o 
   7  12   4       34.59       38.13      9.30 o 
   8  12   4      226.84      234.14     15.71 o 
   9  12   4       12.60        6.33      7.96 o 
  10  12   4      104.73      113.64     12.32 o 
  11  12   4        0.30        1.24      7.90 o 
  12  12   4      114.89      132.68     13.18 o 
  13  12   4       13.88       22.72      9.23 o 
  14  12   4      329.58      304.71     21.46 o 
  15  12   4       36.78       11.44     10.76 o 
  16  12   4      152.69      156.69     19.12 o 
  17  12   4        7.08      -10.57     10.57 o 
  18  12   4       80.07       47.01     14.85 o 
  19  12   4        1.95       14.44     13.94 o 
   1  13   4       98.86      101.99     14.33 o 
   2  13   4       19.00       26.30     10.06 o 
   3  13   4       59.93       47.54     11.40 o 
   4  13   4      202.49      201.62     17.28 o 
   5  13   4      115.11      113.86     14.36 o 
   6  13   4        6.22        7.81      9.79 o 
   7  13   4       11.29       13.21      9.59 o 
   8  13   4      134.51      122.22     14.80 o 
   9  13   4       57.03       62.25     11.38 o 
  10  13   4        0.00       -1.53      8.56 o 
  11  13   4       71.74       64.48     11.52 o 
  12  13   4      162.85      177.08     17.91 o 
  13  13   4      358.01      412.74     24.85 o 
  14  13   4       71.50       68.66     13.69 o 
  15  13   4      292.43      283.66     21.76 o 
  16  13   4        0.21      -10.57     10.57 o 
  17  13   4       19.05       15.71     13.29 o 
   0  14   4      364.31      408.54     34.54 o 
   1  14   4       28.12       36.54     12.14 o 
   2  14   4       10.94       -5.14      9.33 o 
   3  14   4        1.55       -8.83      8.83 o 
   4  14   4        1.94       -2.30      9.59 o 
   5  14   4      104.06      108.99     14.86 o 
   6  14   4        0.24        5.93     10.30 o 
   7  14   4       42.64       30.95     12.05 o 
   8  14   4        0.76       -1.85      9.84 o 
   9  14   4        0.05        2.10     10.30 o 
  10  14   4        5.50      -10.01     10.01 o 
  11  14   4       28.04        3.23     12.45 o 
  12  14   4      165.63      175.87     20.67 o 
  13  14   4        0.00       10.56     13.36 o 
   1  15   4      153.93      162.04     17.86 o 
   2  15   4        0.45       -3.25     10.14 o 
   3  15   4       33.22       29.04     12.13 o 
   4  15   4       16.10       16.66     11.72 o 
   5  15   4       21.55       33.79     12.59 o 
   6  15   4       17.50        7.77     10.81 o 
   7  15   4       16.34        7.54     12.64 o 
   1   1   5       89.55      106.43      5.29 o 
   2   1   5     9529.21     9733.70    103.32 o 
   3   1   5    14807.80    15000.09    156.56 o 
   4   1   5     1852.40     1797.84     23.49 o 
   5   1   5      444.36      519.86     11.35 o 
   6   1   5       14.00       16.44      3.07 o 
   7   1   5     1147.12     1133.13     17.79 o 
   8   1   5       75.76       96.67      6.99 o 
   9   1   5      330.25      352.84      9.61 o 
  10   1   5        4.21        6.38      3.47 o 
  11   1   5        1.64       -3.28      3.28 o 
  12   1   5      108.04      112.52      7.27 o 
  13   1   5      496.16      542.89     17.40 o 
  14   1   5        0.81        1.39      2.18 o 
  15   1   5     2256.33     2331.37     40.83 o 
  16   1   5      456.48      432.87     17.08 o 
  17   1   5        4.76        0.56      4.98 o 
  18   1   5      239.27      214.98     11.63 o 
  19   1   5      731.86      692.20     18.28 o 
  20   1   5      882.59      790.11     20.09 o 
  21   1   5       15.83       14.29      6.39 o 
  22   1   5        0.07       -5.30      5.30 o 
  23   1   5        5.17        1.56      6.07 o 
  24   1   5       44.16       32.44      8.30 o 
  25   1   5        8.93       12.08      6.76 o 
  26   1   5       49.85       50.28      8.74 o 
  27   1   5       47.23       46.21      8.85 o 
  28   1   5       10.28        3.33      6.97 o 
  29   1   5        4.37        6.71      7.86 o 
  30   1   5       34.18       31.36     14.31 o 
  31   1   5       25.56        2.23     13.10 o 
   0   2   5      669.59      653.15     17.71 o 
   1   2   5      815.29      863.82     12.78 o 
   2   2   5     3844.63     3960.91     37.63 o 
   3   2   5      156.64      135.63      4.68 o 
   4   2   5      528.31      524.16      8.74 o 
   5   2   5        2.35        3.32      1.84 o 
   6   2   5     1039.65     1202.75     15.05 o 
   7   2   5     2126.74     2298.95     25.13 o 
   8   2   5     1574.50     1528.50     21.08 o 
   9   2   5      763.11      851.41     15.24 o 
  10   2   5     4617.74     5019.90     55.90 o 
  11   2   5       96.97       89.70      6.25 o 
  12   2   5       96.73       85.49      6.40 o 
  13   2   5      321.70      303.96     13.49 o 
  14   2   5      135.34      147.86      8.63 o 
  15   2   5      185.71      176.23     10.65 o 
  16   2   5       81.07       77.49      7.54 o 
  17   2   5      744.57      696.79     17.42 o 
  18   2   5      302.28      321.32     14.00 o 
  19   2   5      280.24      281.54     13.31 o 
  20   2   5      333.70      340.83     14.68 o 
  21   2   5      139.57      131.70     10.26 o 
  22   2   5      118.47      115.29     10.02 o 
  23   2   5       40.72       32.45      8.00 o 
  24   2   5        7.87        2.78      6.48 o 
  25   2   5       12.94       11.44      9.39 o 
  26   2   5       26.28        8.62      7.15 o 
  27   2   5        8.58       18.55      8.67 o 
  28   2   5        3.06        4.63      8.43 o 
  29   2   5       41.81       37.95     10.25 o 
  30   2   5        2.35        8.23      9.32 o 
   1   3   5     1064.62     1108.20     14.36 o 
   2   3   5      901.26      962.20     12.25 o 
   3   3   5      410.23      421.69      7.11 o 
   4   3   5      534.33      558.48     15.14 o 
   5   3   5      102.44      137.74      8.68 o 
   6   3   5    11034.36    11922.73    116.33 o 
   7   3   5       21.42       13.58      2.71 o 
   8   3   5       37.83       34.68      3.69 o 
   9   3   5       85.75       94.55      5.28 o 
  10   3   5      446.81      512.29     18.86 o 
  11   3   5       39.34       36.93      5.04 o 
  12   3   5       35.18       39.08      5.38 o 
  13   3   5      301.32      337.90     13.99 o 
  14   3   5       39.33       33.17      6.10 o 
  15   3   5      161.90      159.34     10.08 o 
  16   3   5       12.41        2.50      5.34 o 
  17   3   5      220.31      194.34     11.73 o 
  18   3   5      797.12      821.95     21.20 o 
  19   3   5      267.85      246.41     13.57 o 
  20   3   5      189.33      199.40     12.74 o 
  21   3   5       41.34       63.02      8.14 o 
  22   3   5       84.73       53.91      7.94 o 
  23   3   5       13.81       11.72      6.64 o 
  24   3   5       53.45       43.22      9.33 o 
  25   3   5        1.29        9.14      7.90 o 
  26   3   5        1.36        6.26      7.67 o 
  27   3   5        1.72        8.94      8.92 o 
  28   3   5       19.58       36.73     10.42 o 
  29   3   5       59.43       60.48     11.73 o 
  30   3   5       32.64       31.96     12.26 o 
   0   4   5      137.06      117.65      5.53 o 
   1   4   5      218.87      254.86      6.46 o 
   2   4   5       40.48       65.83      3.25 o 
   3   4   5     8397.49     9115.71     78.26 o 
   4   4   5     5877.48     5968.83     53.62 o 
   5   4   5      316.89      319.24      9.17 o 
   6   4   5      461.87      422.44      9.69 o 
   7   4   5     1215.06     1433.54     19.44 o 
   8   4   5      204.57      183.13      6.99 o 
   9   4   5      842.67      873.26     19.85 o 
  10   4   5       17.04        9.19      3.86 o 
  11   4   5      122.52      105.87      6.71 o 
  12   4   5       70.05       80.56      6.41 o 
  13   4   5       17.07       18.16      4.13 o 
  14   4   5       30.78       40.54      6.45 o 
  15   4   5      723.11      771.29     21.19 o 
  16   4   5      900.96      938.00     24.23 o 
  17   4   5      856.82      834.67     23.42 o 
  18   4   5      184.32      170.84     13.53 o 
  19   4   5        8.44       -0.72      7.30 o 
  20   4   5       83.08       79.75     10.80 o 
  21   4   5        4.01        4.06      7.95 o 
  22   4   5      133.90      153.15     14.40 o 
  23   4   5      108.54      117.36     13.49 o 
  24   4   5       15.48        3.63      7.71 o 
  25   4   5        2.62       10.45      7.99 o 
  26   4   5      138.52      137.50     13.61 o 
  27   4   5        0.10        3.50      8.54 o 
  28   4   5        0.00       -6.00      8.74 o 
  29   4   5       72.55      101.64     13.29 o 
  30   4   5        2.46       -5.76     12.65 o 
   1   5   5        1.38        1.21      1.94 o 
   2   5   5      256.14      270.05      7.54 o 
   3   5   5       80.94       78.54      4.98 o 
   4   5   5      465.06      436.02     11.18 o 
   5   5   5       47.07       25.09      3.87 o 
   6   5   5      460.01      448.69     10.55 o 
   7   5   5      959.75     1061.26     19.39 o 
   8   5   5      101.59       92.12      6.07 o 
   9   5   5      463.94      546.95     11.33 o 
  10   5   5      116.14       85.04      7.12 o 
  11   5   5       26.26       27.24      6.17 o 
  12   5   5      435.96      435.56     15.19 o 
  13   5   5      122.16      106.11      9.40 o 
  14   5   5        8.48        0.34      5.82 o 
  15   5   5       68.01       76.03      8.31 o 
  16   5   5      778.56      815.36     23.31 o 
  17   5   5      372.95      362.63     17.75 o 
  18   5   5      315.99      377.21     18.56 o 
  19   5   5      343.82      326.11     27.80 o 
  20   5   5       50.75       41.83     11.55 o 
  21   5   5        2.01        4.59      9.27 o 
  22   5   5       59.24       50.14     12.55 o 
  23   5   5        0.07       20.49     10.79 o 
  24   5   5        5.03       -9.31     12.82 o 
  25   5   5       28.85       18.32     11.81 o 
  26   5   5        1.08        2.18      9.82 o 
  27   5   5       20.55       22.39     11.33 o 
  28   5   5        3.22        0.61     11.04 o 
  29   5   5       59.82       91.28     14.94 o 
   0   6   5     1392.86     1395.50     20.66 o 
   1   6   5      299.89      299.72      5.67 o 
   2   6   5     1256.69     1321.42     19.00 o 
   3   6   5      102.33      102.87      7.15 o 
   4   6   5       92.48       98.44      6.80 o 
   5   6   5       36.18       44.82      4.85 o 
   6   6   5        0.74        0.72      3.55 o 
   7   6   5        3.58       -2.11      3.79 o 
   8   6   5       18.89       13.65      4.69 o 
   9   6   5      105.54      105.15      7.52 o 
  10   6   5       97.51      114.71     11.91 o 
  11   6   5       21.40       15.62      6.24 o 
  12   6   5       47.73       33.32      6.36 o 
  13   6   5        2.09        7.82      5.58 o 
  14   6   5       64.04       62.68      7.36 o 
  15   6   5      169.38      170.64     11.43 o 
  16   6   5       40.87       49.06      7.98 o 
  17   6   5      813.30      844.02     21.78 o 
  18   6   5       76.08       91.73     13.32 o 
  19   6   5      191.98      177.65     17.11 o 
  20   6   5      221.16      213.14     18.82 o 
  21   6   5      146.86      167.96     17.51 o 
  22   6   5      154.07      171.82     18.49 o 
  23   6   5      102.29      133.38     17.11 o 
  24   6   5       27.82       40.29     12.68 o 
  25   6   5       46.30       52.83     21.84 o 
  26   6   5       16.51       13.42     12.19 o 
  27   6   5        7.58        5.16     11.97 o 
  28   6   5       11.15       24.82     13.70 o 
   1   7   5       31.02       38.87      4.79 o 
   2   7   5      562.95      631.94     13.24 o 
   3   7   5      795.77      851.68     17.69 o 
   4   7   5       45.96       43.16      5.10 o 
   5   7   5        6.13       10.60      3.86 o 
   6   7   5       29.27       31.47      5.44 o 
   7   7   5       35.70       47.49      6.13 o 
   8   7   5       33.89       38.53      6.00 o 
   9   7   5      199.21      202.76     10.81 o 
  10   7   5       91.47      112.08      7.92 o 
  11   7   5       68.21       80.82      7.34 o 
  12   7   5      207.23      209.82     11.14 o 
  13   7   5        3.22        3.49      5.69 o 
  14   7   5       14.09        8.95      6.07 o 
  15   7   5      325.49      337.47     14.31 o 
  16   7   5      121.04      139.92     10.26 o 
  17   7   5        0.99        0.99      6.49 o 
  18   7   5       32.32       31.40      8.54 o 
  19   7   5       47.70       62.70     11.39 o 
  20   7   5      132.59      146.62     16.27 o 
  21   7   5      344.16      383.53     21.86 o 
  22   7   5      247.19      220.32     17.99 o 
  23   7   5       58.66       64.82     15.18 o 
  24   7   5        0.71       -7.31     11.19 o 
  25   7   5       17.59       -3.34     11.61 o 
  26   7   5        7.13       -6.48     16.30 o 
  27   7   5       55.89       68.41     17.07 o 
   0   8   5      477.17      458.22     23.40 o 
   1   8   5        0.64        0.33      5.53 o 
   2   8   5      355.04      392.33     21.11 o 
   3   8   5      539.60      568.21     16.06 o 
   4   8   5       15.32       19.78      5.12 o 
   5   8   5      556.47      497.43     13.41 o 
   6   8   5      390.47      354.58     12.78 o 
   7   8   5      319.44      361.70     12.45 o 
   8   8   5      502.66      542.66     14.51 o 
   9   8   5       20.07       23.14      5.80 o 
  10   8   5       59.34       79.53      7.40 o 
  11   8   5        1.43       10.13      5.51 o 
  12   8   5      247.95      221.44     10.98 o 
  13   8   5        4.87       10.38      5.76 o 
  14   8   5       98.74      114.37      9.69 o 
  15   8   5      181.69      168.30     11.16 o 
  16   8   5       36.68       45.75      9.00 o 
  17   8   5       11.87       17.31      7.88 o 
  18   8   5       28.81       21.30      8.34 o 
  19   8   5       10.05        8.82      9.05 o 
  20   8   5       67.97       47.13     13.74 o 
  21   8   5      118.24       94.46     16.13 o 
  22   8   5      114.59      113.00     17.40 o 
  23   8   5        3.72       -6.53     11.87 o 
  24   8   5        0.07       -1.99     14.11 o 
  25   8   5        8.88        9.34     12.61 o 
  26   8   5       36.58       27.70     16.26 o 
   1   9   5      755.38      794.44     19.29 o 
   2   9   5        1.15        0.85      5.76 o 
   3   9   5       19.35       12.15      7.87 o 
   4   9   5       69.44       61.95      7.70 o 
   5   9   5        1.64       -3.29      5.32 o 
   6   9   5        0.23       -4.77      5.44 o 
   7   9   5      132.51      152.49      9.31 o 
   8   9   5       15.02       13.89      5.74 o 
   9   9   5       31.11       28.65      6.27 o 
  10   9   5       33.93       29.72      6.55 o 
  11   9   5       47.95       61.60      7.52 o 
  12   9   5      332.25      364.79     14.27 o 
  13   9   5      914.34      898.01     20.19 o 
  14   9   5      143.13      155.50     11.52 o 
  15   9   5       48.08       31.50     13.68 o 
  16   9   5       94.99       90.02     14.43 o 
  17   9   5       14.87       14.99      9.20 o 
  18   9   5       55.14       71.04     12.21 o 
  19   9   5      186.96      202.58     17.79 o 
  20   9   5       14.85        1.40     11.58 o 
  21   9   5       22.69       -1.38     15.26 o 
  22   9   5        5.83       -2.76     12.17 o 
  23   9   5       11.80       17.30     13.58 o 
  24   9   5        2.29      -12.34     12.34 o 
  25   9   5       18.42        6.20     23.07 o 
   0  10   5     1167.93     1169.10     33.84 o 
   1  10   5       16.68        8.41      6.92 o 
   2  10   5       35.62       32.67      7.03 o 
   3  10   5       98.90       81.86      8.86 o 
   4  10   5      442.49      428.32     15.93 o 
   5  10   5       77.19       58.35      8.35 o 
   6  10   5     1357.48     1275.52     25.67 o 
   7  10   5      417.08      429.90     17.89 o 
   8  10   5        8.89       14.56      6.96 o 
   9  10   5       31.64       34.87      7.96 o 
  10  10   5      171.59      162.11     12.53 o 
  11  10   5       42.33       57.18      9.20 o 
  12  10   5      221.36      218.04     13.07 o 
  13  10   5       14.72        9.83      6.94 o 
  14  10   5        8.26        5.90      7.74 o 
  15  10   5       33.64       31.60     10.15 o 
  16  10   5       60.49       45.15     10.84 o 
  17  10   5       18.67       33.53     11.06 o 
  18  10   5        4.55       10.97     10.30 o 
  19  10   5      160.28      163.24     16.86 o 
  20  10   5        4.64       -5.53     10.35 o 
  21  10   5       18.81       12.91     13.45 o 
  22  10   5       30.45       25.66     14.55 o 
  23  10   5       10.29        0.25     13.93 o 
   1  11   5      163.51      158.50     11.21 o 
   2  11   5      118.65      110.49     10.08 o 
   3  11   5        0.13       -2.63      7.04 o 
   4  11   5       61.36       66.18      8.71 o 
   5  11   5      222.07      243.85     14.75 o 
   6  11   5      292.36      331.74     17.16 o 
   7  11   5      261.60      272.85     15.87 o 
   8  11   5        1.94       -6.74      6.74 o 
   9  11   5       34.10       19.05      8.27 o 
  10  11   5        6.71        4.09      7.48 o 
  11  11   5        1.68       -2.20      7.26 o 
  12  11   5       67.94       89.27     16.11 o 
  13  11   5        0.68       -4.12      8.67 o 
  14  11   5        6.47       -8.48      8.48 o 
  15  11   5        6.31       -2.75      8.95 o 
  16  11   5       11.91        7.05     12.11 o 
  17  11   5        2.09       -8.56     10.86 o 
  18  11   5       14.07        6.22     12.71 o 
  19  11   5       67.12       98.66     14.97 o 
  20  11   5        1.30       -7.85     14.98 o 
  21  11   5       17.12        3.46     13.75 o 
   0  12   5        1.45        7.91     11.10 o 
   1  12   5        0.42       -3.87      6.76 o 
   2  12   5        3.87       -0.95      7.04 o 
   3  12   5       53.19       68.37     13.18 o 
   4  12   5        0.28       -7.24      7.24 o 
   5  12   5      141.93      154.52     21.55 o 
   6  12   5      637.61      652.02     23.03 o 
   7  12   5       86.19       61.31     10.42 o 
   8  12   5       18.21       26.09      8.86 o 
   9  12   5       11.60       -1.91      8.07 o 
  10  12   5       62.42       86.49     11.35 o 
  11  12   5       43.27       19.56     10.11 o 
  12  12   5        1.38       -0.64      9.02 o 
  13  12   5        0.05       -6.15      9.26 o 
  14  12   5        4.77       -5.01      9.74 o 
  15  12   5       12.16        9.54     10.34 o 
  16  12   5        5.05       -9.73     11.19 o 
  17  12   5       30.19       21.70     14.69 o 
  18  12   5       18.02       -5.52     11.99 o 
  19  12   5        3.83       22.98     14.63 o 
   1  13   5       16.44       22.67      9.76 o 
   2  13   5        2.86       -0.19     10.56 o 
   3  13   5       31.76       26.13     10.15 o 
   4  13   5      111.89       95.26     13.51 o 
   5  13   5       23.15       21.15     10.16 o 
   6  13   5      108.39      145.65     15.97 o 
   7  13   5       12.90       17.18      9.57 o 
   8  13   5        0.07       -5.96     12.10 o 
   9  13   5       96.53       95.14     17.21 o 
  10  13   5       48.49       63.79     17.37 o 
  11  13   5       12.87        2.41     16.04 o 
  12  13   5       23.60       44.75     12.43 o 
  13  13   5      119.51      142.90     19.42 o 
  14  13   5        3.12        2.59     10.70 o 
  15  13   5        7.70        2.67     10.84 o 
  16  13   5        2.64       -2.34     12.74 o 
   0  14   5       44.02       41.62     24.99 o 
   1  14   5       56.51       36.33     12.06 o 
   2  14   5        8.09       18.04     11.16 o 
   3  14   5       24.69       26.84     14.33 o 
   4  14   5        0.75        8.08     10.28 o 
   5  14   5       22.28       27.35     11.40 o 
   6  14   5        0.74       -1.69     10.92 o 
   7  14   5        0.33        3.87     10.38 o 
   8  14   5      154.31      138.00     19.28 o 
   9  14   5      109.89      113.69     18.45 o 
  10  14   5        8.71      -11.29     11.29 o 
  11  14   5        0.20        3.07     13.10 o 
  12  14   5       43.76       28.59     15.42 o 
   1  15   5        1.07       -7.47     10.12 o 
   2  15   5        0.87       -5.89      9.90 o 
   3  15   5       21.54        6.93     10.95 o 
   4  15   5        1.34       -7.90     10.25 o 
   5  15   5        1.29       11.60     11.00 o 
   6  15   5        4.97       -0.21     12.11 o 
   0   0   6     2747.51     2663.17     75.00 o 
   1   0   6     9872.83     9642.18    165.26 o 
   2   0   6     8496.60     8469.03    141.36 o 
   3   0   6     4053.44     4762.51     68.13 o 
   4   0   6     5615.06     6019.18     84.46 o 
   5   0   6      434.00      502.88     18.82 o 
   6   0   6     6465.91     6662.12     97.99 o 
   7   0   6     2772.10     2703.13     46.44 o 
   8   0   6      307.74      310.83     14.96 o 
   9   0   6     7089.81     7559.59    112.25 o 
  10   0   6      532.37      539.22     17.90 o 
  11   0   6     4341.56     3986.71    501.13 o 
  13   0   6      181.03      184.53     21.67 o 
  16   0   6      225.94      186.37     14.60 o 
  17   0   6     3027.24     2953.14     58.68 o 
  18   0   6      246.14      244.57     17.76 o 
  19   0   6     4043.42     3828.45     72.96 o 
  20   0   6      351.91      328.69     49.09 o 
  21   0   6     2959.75     2712.65     59.02 o 
  22   0   6       10.54       -0.97      8.38 o 
  23   0   6      369.87      393.14     23.42 o 
  24   0   6        7.10       21.25     13.47 o 
  25   0   6      302.29      315.80     22.86 o 
  26   0   6      558.70      475.01     26.93 o 
  27   0   6        0.90       14.73     10.55 o 
  28   0   6       14.38        1.90     10.15 o 
  29   0   6       60.60       51.93     14.26 o 
  30   0   6        0.14      -10.97     10.97 o 
   1   1   6     3010.52     2969.11     35.97 o 
   2   1   6       88.72       87.55      5.09 o 
   3   1   6      403.94      417.79      9.57 o 
   4   1   6     1380.47     1345.48     20.54 o 
   5   1   6       88.56       65.41      4.26 o 
   6   1   6     8012.35     7915.91     86.85 o 
   7   1   6        2.18        4.60      1.91 o 
   8   1   6     1369.32     1380.06     21.29 o 
   9   1   6      670.80      700.61     27.34 o 
  10   1   6     2248.29     2068.44     28.31 o 
  11   1   6        6.32       -3.55      3.55 o 
  12   1   6       32.63       31.30      5.03 o 
  13   1   6       16.09       15.59      4.82 o 
  14   1   6      589.06      563.51     18.21 o 
  15   1   6     1504.77     1432.40     34.73 o 
  16   1   6     1575.98     1551.49     32.91 o 
  17   1   6      206.63      195.40     10.93 o 
  18   1   6       10.92       11.60      5.85 o 
  19   1   6      145.86      141.37     10.63 o 
  20   1   6     1013.47      988.71     22.69 o 
  21   1   6       84.87       64.99      8.40 o 
  22   1   6      588.92      580.17     18.28 o 
  23   1   6      102.92      124.08     10.77 o 
  24   1   6      122.59      104.45     10.28 o 
  25   1   6        0.23        2.68      6.46 o 
  26   1   6      175.16      160.07     12.52 o 
  27   1   6       31.08       30.15      8.29 o 
  28   1   6        0.48        7.49      7.47 o 
  29   1   6       65.30       67.27     12.10 o 
  30   1   6      156.48      193.30     16.27 o 
   0   2   6     2736.37     2801.06     47.39 o 
   1   2   6      946.74      966.42     15.46 o 
   2   2   6     1823.21     1882.51     24.86 o 
   3   2   6      285.88      210.36      7.41 o 
   4   2   6     2034.73     1978.06     29.15 o 
   5   2   6     5498.18     5112.45     53.71 o 
   6   2   6      271.28      267.48      6.24 o 
   7   2   6     5345.74     5064.58     49.11 o 
   8   2   6       35.06       32.65      3.33 o 
   9   2   6     3320.66     3170.39     41.86 o 
  10   2   6      433.00      389.10     12.03 o 
  11   2   6     2014.38     2003.55     28.42 o 
  12   2   6        8.07        6.37      4.24 o 
  13   2   6      584.09      673.85     15.74 o 
  14   2   6     2490.64     2442.33     34.53 o 
  15   2   6      982.25      993.59     20.38 o 
  16   2   6        2.12       -2.82      4.86 o 
  17   2   6        7.15       -0.05      5.35 o 
  18   2   6      200.04      187.79     11.11 o 
  19   2   6      692.88      781.99     19.59 o 
  20   2   6       38.10       35.73      7.17 o 
  21   2   6      597.35      584.67     17.84 o 
  22   2   6        0.43        1.00      5.98 o 
  23   2   6       46.12       47.28      8.15 o 
  24   2   6        9.78       16.47      7.32 o 
  25   2   6        0.02       -2.29      6.52 o 
  26   2   6        2.31       -0.36      7.78 o 
  27   2   6        0.06       -3.20      7.51 o 
  28   2   6        7.63       14.03      8.94 o 
  29   2   6      187.72      210.26     16.91 o 
  30   2   6       78.15      112.44     20.08 o 
   1   3   6     1840.31     1926.77     31.79 o 
   2   3   6     6624.82     6854.14     68.27 o 
   3   3   6      165.69      194.09      9.72 o 
   4   3   6     5531.93     5411.18     55.86 o 
   5   3   6     4007.26     4346.60     46.27 o 
   6   3   6     6326.38     6443.09     66.12 o 
   7   3   6      370.67      423.52     18.02 o 
   8   3   6     3474.48     3415.63     35.90 o 
   9   3   6      648.67      681.34     11.91 o 
  10   3   6      318.03      308.37     11.23 o 
  11   3   6      348.96      351.96     11.35 o 
  12   3   6      420.42      411.10     11.69 o 
  13   3   6      939.70      890.07     19.84 o 
  14   3   6       39.13       27.97      6.42 o 
  15   3   6      746.37      736.80     19.12 o 
  16   3   6       94.05       98.81      8.42 o 
  17   3   6      452.87      464.09     17.33 o 
  18   3   6        1.51       -5.15      5.15 o 
  19   3   6      399.61      442.33     15.95 o 
  20   3   6      108.57      121.51      9.93 o 
  21   3   6       25.01       38.40      7.87 o 
  22   3   6      289.20      314.32     17.25 o 
  23   3   6        0.70        2.27      7.02 o 
  24   3   6      232.61      215.66     15.54 o 
  25   3   6      127.04      114.93     12.27 o 
  26   3   6       47.01       45.05     10.22 o 
  27   3   6        7.42        1.78      8.50 o 
  28   3   6       28.38       22.38      9.69 o 
  29   3   6       73.37       72.29     12.61 o 
  30   3   6      310.63      324.14     20.72 o 
   0   4   6       37.20       43.99      4.86 o 
   1   4   6     3769.66     3952.36     37.01 o 
   2   4   6        8.09        6.37      2.45 o 
   3   4   6     4745.06     4710.24     40.63 o 
   4   4   6     1394.99     1455.61     16.96 o 
   5   4   6     5115.80     5060.21     46.34 o 
   6   4   6      389.35      394.23      8.14 o 
   7   4   6     3274.64     3110.88     35.36 o 
   8   4   6     2063.60     2151.36     26.83 o 
   9   4   6      595.92      573.95     11.00 o 
  10   4   6      846.58      840.61     14.87 o 
  11   4   6      121.40      168.11      7.53 o 
  12   4   6      198.65      205.52      9.27 o 
  13   4   6       35.44       37.52      5.24 o 
  14   4   6      106.91      100.20      7.34 o 
  15   4   6       59.73       56.85      7.17 o 
  16   4   6      348.29      325.87     20.23 o 
  17   4   6      919.66      907.80     26.51 o 
  18   4   6       11.34       16.10      8.11 o 
  19   4   6       13.44        4.85      8.18 o 
  20   4   6      253.83      273.35     17.64 o 
  21   4   6      378.54      382.75     20.99 o 
  22   4   6      113.33      152.39     18.77 o 
  23   4   6       62.78       85.57     12.13 o 
  24   4   6       13.00       17.70      8.53 o 
  25   4   6       45.86       42.55     10.02 o 
  26   4   6       45.41       32.03     10.76 o 
  27   4   6        4.42       13.79     10.39 o 
  28   4   6       38.29       48.48     12.20 o 
  29   4   6       42.58       41.31     12.45 o 
   1   5   6     1356.34     1516.33     16.57 o 
   2   5   6        0.58        1.45      2.57 o 
   3   5   6       52.79       54.69      4.11 o 
   4   5   6      793.89      731.40     13.19 o 
   5   5   6     1276.86     1338.86     17.67 o 
   6   5   6     2376.45     2247.88     25.57 o 
   7   5   6     1296.84     1324.19     18.26 o 
   8   5   6     4203.38     4459.31     51.09 o 
   9   5   6      456.19      482.83     17.95 o 
  10   5   6       77.36       65.50      7.31 o 
  11   5   6      552.34      525.29     23.89 o 
  12   5   6        2.50       -3.64      3.64 o 
  13   5   6     2607.66     2514.24     38.17 o 
  14   5   6      262.12      249.59     12.45 o 
  15   5   6     1443.92     1411.64     27.19 o 
  16   5   6      152.04      153.83     12.96 o 
  17   5   6       86.07       68.50     12.04 o 
  18   5   6      746.84      775.35     29.27 o 
  19   5   6      133.15      130.22     18.55 o 
  20   5   6      815.60      918.06     39.94 o 
  21   5   6      260.40      276.31     18.79 o 
  22   5   6      849.55      868.57     28.77 o 
  23   5   6        0.00       -8.21      8.21 o 
  24   5   6       74.93       75.03     12.79 o 
  25   5   6        0.33       10.11      9.55 o 
  26   5   6        9.47       27.14     11.17 o 
  27   5   6        0.07       -2.57      9.96 o 
  28   5   6        0.92       23.65     11.21 o 
  29   5   6       24.87       20.90     20.87 o 
   0   6   6      702.90      726.86     13.68 o 
   1   6   6      403.45      429.32      9.21 o 
   2   6   6      271.86      250.57      7.57 o 
   3   6   6     1077.05      963.23     16.88 o 
   4   6   6      346.62      328.49     10.28 o 
   5   6   6     3046.09     2985.38     32.17 o 
   6   6   6       58.19       53.06      6.20 o 
   7   6   6      644.66      590.78     13.11 o 
   8   6   6       18.20       10.08      3.94 o 
   9   6   6      347.79      322.90     11.58 o 
  10   6   6     1145.32     1115.39     22.42 o 
  11   6   6     1508.62     1469.13     27.51 o 
  12   6   6      271.12      260.15     11.68 o 
  13   6   6        3.73        7.86      5.57 o 
  14   6   6       86.09       60.20      7.54 o 
  15   6   6      336.41      355.76     20.61 o 
  16   6   6      195.10      190.57     14.01 o 
  17   6   6      479.28      509.85     21.12 o 
  18   6   6        3.39        6.47      9.37 o 
  19   6   6      858.65      873.69     31.51 o 
  20   6   6        2.37        5.90      9.49 o 
  21   6   6      333.19      333.62     23.51 o 
  22   6   6      482.65      543.39     29.13 o 
  23   6   6       78.40       76.94     22.48 o 
  24   6   6       57.72       71.67     12.84 o 
  25   6   6       41.10       74.09     19.25 o 
  26   6   6      238.83      249.92     20.25 o 
  27   6   6        0.24       23.35     11.81 o 
  28   6   6       82.50      112.88     18.37 o 
   1   7   6       15.73       13.77      4.22 o 
   2   7   6      267.69      304.60      8.80 o 
   3   7   6      148.08      139.91      7.54 o 
   4   7   6     3300.66     3264.44     37.94 o 
   5   7   6     1134.63     1074.67     18.63 o 
   6   7   6     2000.10     1980.52     27.14 o 
   7   7   6       70.84       63.61      6.43 o 
   8   7   6      353.25      350.62     11.59 o 
   9   7   6      446.14      429.81     12.81 o 
  10   7   6     1414.67     1309.75     22.23 o 
  11   7   6     1139.82     1101.98     21.86 o 
  12   7   6      195.85      181.50     10.48 o 
  13   7   6        1.93       13.74      6.01 o 
  14   7   6      117.98      118.03     13.42 o 
  15   7   6       17.21       12.53      7.14 o 
  16   7   6        0.81       -1.70      6.80 o 
  17   7   6        0.13       -1.72      6.81 o 
  18   7   6       97.29      105.37     11.26 o 
  19   7   6       22.16       25.33      9.81 o 
  20   7   6      419.77      432.68     26.89 o 
  21   7   6        4.23       -2.08      9.16 o 
  22   7   6       12.50       40.34     11.39 o 
  23   7   6       24.05       39.17     16.86 o 
  24   7   6      108.71      107.91     14.86 o 
  25   7   6      100.64      100.99     15.21 o 
  26   7   6       11.17       10.81     11.32 o 
  27   7   6       33.24       50.59     15.70 o 
   0   8   6       51.78       46.42     10.05 o 
   1   8   6        0.11       -5.15      5.15 o 
   2   8   6       33.07       26.91      6.37 o 
   3   8   6     1151.03     1095.65     21.56 o 
   4   8   6      806.59      852.83     19.88 o 
   5   8   6      598.25      538.43     13.91 o 
   6   8   6        2.15        3.42      5.33 o 
   7   8   6       26.94       21.14      5.49 o 
   8   8   6      570.90      522.72     14.27 o 
   9   8   6     1510.63     1572.81     25.20 o 
  10   8   6      130.60      135.75      8.97 o 
  11   8   6     1396.41     1353.81     23.65 o 
  12   8   6       16.75       16.30      6.36 o 
  13   8   6      211.30      225.72     13.86 o 
  14   8   6       14.63       11.10      7.04 o 
  15   8   6        1.27       -3.59      9.04 o 
  16   8   6       31.92       42.63      9.02 o 
  17   8   6      772.89      834.92     24.43 o 
  18   8   6       33.40       34.65      9.26 o 
  19   8   6      892.91      881.18     26.15 o 
  20   8   6       64.30       56.81     16.82 o 
  21   8   6       45.00       29.93     13.25 o 
  22   8   6        0.45        3.80     12.07 o 
  23   8   6       68.20       90.36     16.98 o 
  24   8   6       12.40       15.44     13.27 o 
  25   8   6        0.01       -8.08     12.11 o 
  26   8   6        1.23      -10.70     10.70 o 
   1   9   6       24.17       40.89      7.26 o 
   2   9   6      240.36      234.00     12.11 o 
   3   9   6     1529.62     1515.28     27.08 o 
   4   9   6      897.51      889.40     20.44 o 
   5   9   6       73.73       70.24      8.34 o 
   6   9   6      863.41      812.11     19.91 o 
   7   9   6      118.15      116.83      9.77 o 
   8   9   6      685.69      711.52     23.54 o 
   9   9   6        6.93       -0.54      5.34 o 
  10   9   6       66.26       57.45      7.22 o 
  11   9   6      484.73      476.47     15.17 o 
  12   9   6      506.64      511.68     17.33 o 
  13   9   6       17.52       12.57      9.21 o 
  14   9   6       46.56       54.77      9.52 o 
  15   9   6      161.36      123.41     12.13 o 
  16   9   6       47.86       39.05     10.35 o 
  17   9   6       53.76       69.19     11.88 o 
  18   9   6      324.35      334.41     20.90 o 
  19   9   6       41.03       28.22     11.08 o 
  20   9   6      176.43      163.17     16.67 o 
  21   9   6       67.45       82.47     20.69 o 
  22   9   6      338.34      355.00     27.42 o 
  23   9   6       12.02       20.72     13.72 o 
  24   9   6      138.57      112.34     19.34 o 
   0  10   6       28.79       43.09     10.69 o 
   1  10   6       19.63       -0.66      6.56 o 
   2  10   6      547.23      529.44     16.94 o 
   3  10   6        4.50       11.92      6.57 o 
   4  10   6       10.56        7.08      6.24 o 
   5  10   6        7.10        2.17      6.18 o 
   6  10   6       12.19       -0.85      6.51 o 
   7  10   6      911.55      931.46     22.21 o 
   8  10   6       72.25       59.17     11.09 o 
   9  10   6      645.08      650.46     19.13 o 
  10  10   6       21.47       20.36      7.37 o 
  11  10   6      123.71      100.44     13.60 o 
  12  10   6      118.97      110.67     13.07 o 
  13  10   6       15.77        6.44      9.76 o 
  14  10   6        3.82        5.82      8.59 o 
  15  10   6       43.25       61.40     12.89 o 
  16  10   6       12.03       11.90      9.82 o 
  17  10   6      698.90      734.82     28.17 o 
  18  10   6       13.62       18.18     10.73 o 
  19  10   6      737.54      798.75     29.50 o 
  20  10   6       35.30       37.43     12.13 o 
  21  10   6      204.21      229.02     23.77 o 
  22  10   6        8.77        0.62     13.65 o 
  23  10   6      134.00      124.20     30.34 o 
   1  11   6       16.11        2.24      6.32 o 
   2  11   6      274.96      223.03     13.84 o 
   3  11   6        0.76       -5.91      5.91 o 
   4  11   6      263.26      238.91     13.58 o 
   5  11   6       12.38       20.57      7.58 o 
   6  11   6      406.52      426.84     17.31 o 
   7  11   6       29.15       38.55      9.02 o 
   8  11   6      253.09      286.37     20.74 o 
   9  11   6        5.60       -0.23      7.46 o 
  10  11   6      217.14      264.82     18.30 o 
  11  11   6       35.18       12.23      9.44 o 
  12  11   6       10.27       -4.86      8.54 o 
  13  11   6       15.44       17.03      9.95 o 
  14  11   6        0.05       -5.65      9.02 o 
  15  11   6       51.81       56.58     14.55 o 
  16  11   6       92.67      107.98     16.98 o 
  17  11   6       27.44       15.44     17.32 o 
  18  11   6      156.02      176.78     26.00 o 
  19  11   6        0.35       14.44     13.60 o 
  20  11   6       72.27       89.49     17.31 o 
  21  11   6       20.53       41.77     15.82 o 
   0  12   6        2.29       -4.18     11.09 o 
   1  12   6        3.13       -6.70      6.70 o 
   2  12   6       14.63        5.83      7.88 o 
   3  12   6      176.89      183.96     13.90 o 
   4  12   6        0.07       -7.02      7.02 o 
   5  12   6      471.08      520.08     21.23 o 
   6  12   6       26.96       14.29      8.50 o 
   7  12   6      189.25      227.23     15.75 o 
   8  12   6       27.23       21.34     10.23 o 
   9  12   6      677.68      681.77     26.60 o 
  10  12   6      271.20      296.62     20.63 o 
  11  12   6      167.60      141.59     17.56 o 
  12  12   6       61.05       54.02     12.34 o 
  13  12   6        0.81        6.47     10.42 o 
  14  12   6        1.05        3.17     10.10 o 
  15  12   6       32.58       19.11     13.84 o 
  16  12   6       27.96       45.17     14.39 o 
  17  12   6       57.67       39.44     17.89 o 
  18  12   6       36.19       48.58     17.47 o 
   1  13   6        4.04        2.95      9.36 o 
   2  13   6       80.93       84.35     13.25 o 
   3  13   6       24.83       24.70     13.58 o 
   4  13   6      691.44      770.73     28.20 o 
   5  13   6       18.27        9.83      9.15 o 
   6  13   6      178.92      202.86     15.84 o 
   7  13   6       19.45       16.23     10.65 o 
   8  13   6      120.04      109.39     16.35 o 
   9  13   6        6.97       -4.79      9.38 o 
  10  13   6       94.54       51.78     12.99 o 
  11  13   6       91.63      131.42     16.21 o 
  12  13   6        5.24       -3.28     10.37 o 
  13  13   6       37.36       51.72     12.99 o 
  14  13   6        0.03       -9.21     10.70 o 
  15  13   6        2.54      -11.54     11.54 o 
   0  14   6      192.45      209.81     42.06 o 
   1  14   6        2.94        9.71     10.61 o 
   2  14   6      120.22      144.97     16.24 o 
   3  14   6       15.30        6.73     10.13 o 
   4  14   6      140.14      134.04     17.45 o 
   5  14   6      333.28      353.35     26.67 o 
   6  14   6       68.72       65.80     16.14 o 
   7  14   6      473.25      525.65     39.36 o 
   8  14   6       25.51       21.47     13.55 o 
   9  14   6       79.78       84.91     17.37 o 
  10  14   6        7.17       -7.86     11.68 o 
  11  14   6       25.74        0.65     13.04 o 
   1  15   6        0.49       13.56     13.84 o 
   2  15   6       85.25       66.23     13.80 o 
   3  15   6        0.27       18.95     13.84 o 
   4  15   6       89.63       70.42     16.97 o 
   1   1   7      156.74      146.01      7.39 o 
   2   1   7      183.30      234.55     17.82 o 
   3   1   7      462.41      450.82     10.77 o 
   4   1   7     1100.62     1167.71     18.39 o 
   5   1   7      234.26      262.86      8.45 o 
   6   1   7        0.07       -2.20      2.87 o 
   7   1   7      643.05      646.79     13.60 o 
   8   1   7      284.90      298.15     18.33 o 
   9   1   7       10.54       11.19      5.54 o 
  10   1   7        0.08       -1.49      2.15 o 
  11   1   7      217.97      206.31     10.26 o 
  12   1   7      283.50      266.87     12.90 o 
  13   1   7      148.05      142.11     11.42 o 
  14   1   7     1164.53     1019.77     74.97 o 
  15   1   7        0.16        6.51      5.40 o 
  16   1   7        1.42       -4.23      4.96 o 
  17   1   7      691.06      669.30     17.85 o 
  18   1   7        0.48       -1.89      5.65 o 
  19   1   7        2.17        7.29      5.76 o 
  20   1   7       22.75       18.12      6.73 o 
  21   1   7      182.31      190.59     12.11 o 
  22   1   7        0.04       -0.64      6.17 o 
  23   1   7       20.59        6.96      6.54 o 
  24   1   7       34.11       29.06      7.66 o 
  25   1   7       20.86       14.26      7.45 o 
  26   1   7       15.56       28.69      8.21 o 
  27   1   7       15.27       15.65      7.67 o 
  28   1   7       89.93       78.58     12.45 o 
  29   1   7       40.86       49.05     11.64 o 
  30   1   7        3.06       11.44     10.03 o 
   0   2   7      729.00      759.42     19.76 o 
   1   2   7      887.61      793.68     19.67 o 
   2   2   7        1.47        2.79      2.46 o 
   3   2   7     2645.27     2543.37     33.11 o 
   4   2   7     2048.56     2054.90     30.80 o 
   5   2   7      382.65      377.10     10.19 o 
   6   2   7      161.13      174.50      8.96 o 
   7   2   7     1031.12     1056.88     16.89 o 
   8   2   7      408.52      486.32      9.05 o 
   9   2   7        4.29       10.37      2.90 o 
  10   2   7       92.62      102.74      7.47 o 
  11   2   7      178.43      168.30      9.54 o 
  12   2   7       24.31       28.35      5.95 o 
  13   2   7       11.37       20.30      5.26 o 
  14   2   7      495.61      514.35     14.62 o 
  15   2   7       46.12       53.20      7.01 o 
  16   2   7      230.45      205.61     11.15 o 
  17   2   7      230.76      208.18     11.55 o 
  18   2   7      216.74      202.18     14.38 o 
  19   2   7       49.98       44.25      7.91 o 
  20   2   7       28.03       22.44      6.81 o 
  21   2   7       12.43       16.64      6.63 o 
  22   2   7        2.60        6.60      6.38 o 
  23   2   7       83.87       84.13      9.61 o 
  24   2   7       16.20       12.42      8.04 o 
  25   2   7      110.01      101.24     11.77 o 
  26   2   7       98.84      111.06     21.57 o 
  27   2   7        7.35        3.02     11.29 o 
  28   2   7        0.00        9.36      9.14 o 
  29   2   7        1.54       16.22     10.03 o 
  30   2   7       28.84       18.82     11.28 o 
   1   3   7      292.57      140.23     24.72 o 
   2   3   7     7773.03     7856.80     78.77 o 
   3   3   7     7644.33     8004.03     80.18 o 
   4   3   7        6.93        6.07      2.81 o 
   5   3   7        6.33        0.41      2.04 o 
   6   3   7      253.31      262.02      7.36 o 
   7   3   7        7.59       13.07      3.66 o 
   8   3   7     1950.70     1941.50     23.14 o 
   9   3   7      267.38      272.88      7.89 o 
  10   3   7      427.71      493.56     11.03 o 
  11   3   7      113.96      127.44      6.38 o 
  12   3   7       30.48       36.77      4.58 o 
  13   3   7      139.14      150.74      8.45 o 
  14   3   7      647.62      607.44     25.31 o 
  15   3   7      918.41      951.94     22.16 o 
  16   3   7      925.88      975.72     24.20 o 
  17   3   7        5.09        1.28      6.12 o 
  18   3   7        2.82        1.97      5.71 o 
  19   3   7       62.09       54.23      7.81 o 
  20   3   7        8.99       -0.50      6.72 o 
  21   3   7      101.05       99.92     11.60 o 
  22   3   7        4.00       -5.67      6.75 o 
  23   3   7       29.97       39.32      9.37 o 
  24   3   7        0.76       -4.16      7.47 o 
  25   3   7       40.56       32.61     10.23 o 
  26   3   7       57.68       43.34     12.69 o 
  27   3   7       56.79       76.00     12.04 o 
  28   3   7      116.02       99.06     12.86 o 
  29   3   7        5.24       19.91     10.16 o 
   0   4   7     1646.67     1831.72     28.83 o 
   1   4   7       16.15       14.60      3.01 o 
   2   4   7     2852.33     3144.50     31.04 o 
   3   4   7      380.59      333.31      8.24 o 
   4   4   7     1695.39     1768.49     24.04 o 
   5   4   7      442.64      493.53     11.18 o 
   6   4   7      110.79       94.60      4.70 o 
   7   4   7      471.90      460.47      9.49 o 
   8   4   7      580.24      672.28     11.88 o 
   9   4   7      428.28      432.53     17.49 o 
  10   4   7       22.98       16.61      3.70 o 
  11   4   7      211.67      231.88      9.92 o 
  12   4   7       14.06        4.33      3.98 o 
  13   4   7       16.27        9.81      6.09 o 
  14   4   7     2122.53     2103.04     35.40 o 
  15   4   7       24.17       27.07      8.79 o 
  16   4   7      554.40      605.93     21.95 o 
  17   4   7       28.98       29.34      8.84 o 
  18   4   7       45.49       38.93      9.40 o 
  19   4   7      132.98      136.91     13.72 o 
  20   4   7      403.06      398.89     21.35 o 
  21   4   7      244.64      286.51     18.80 o 
  22   4   7      341.03      301.54     19.77 o 
  23   4   7        6.31        8.34      8.92 o 
  24   4   7        0.01       -8.51      8.51 o 
  25   4   7        5.52       20.72     12.18 o 
  26   4   7       94.20       79.86     13.86 o 
  27   4   7        0.93       -3.75      9.57 o 
  28   4   7        4.52        7.63     15.12 o 
  29   4   7        0.00        8.31     11.13 o 
   1   5   7       98.90      129.41      5.34 o 
   2   5   7      354.59      350.42      7.50 o 
   3   5   7      229.24      194.55      7.65 o 
   4   5   7      106.88      126.21      6.01 o 
   5   5   7      425.07      369.50      9.32 o 
   6   5   7       26.51       23.86      4.25 o 
   7   5   7       81.34       88.00      6.12 o 
   8   5   7      148.99      139.21      7.53 o 
   9   5   7       77.75       78.33      6.34 o 
  10   5   7        0.00        1.02      3.08 o 
  11   5   7      411.12      402.14     15.83 o 
  12   5   7      161.26      185.49     11.48 o 
  13   5   7      124.85      118.21      9.89 o 
  14   5   7      229.87      231.15     18.89 o 
  15   5   7       64.55       58.24      8.86 o 
  16   5   7       34.86       27.53      7.60 o 
  17   5   7        0.02       -5.20      7.58 o 
  18   5   7       87.18       84.47     12.51 o 
  19   5   7       70.58       72.18     11.77 o 
  20   5   7      247.80      218.27     16.86 o 
  21   5   7       33.43       37.25     10.62 o 
  22   5   7      111.71      118.56     18.60 o 
  23   5   7       19.37       29.28     10.45 o 
  24   5   7       90.65       78.45     13.34 o 
  25   5   7        5.53       12.35     13.67 o 
  26   5   7        1.20        3.00     10.16 o 
  27   5   7        0.14       -1.71      9.95 o 
  28   5   7        6.08        4.99     15.86 o 
   0   6   7     3675.04     3716.56     58.65 o 
   1   6   7      296.46      292.74      9.23 o 
   2   6   7     1755.11     1654.01     20.56 o 
   3   6   7       12.16       10.74      3.09 o 
   4   6   7      129.47      141.88      6.56 o 
   5   6   7       32.40       49.99      4.87 o 
   6   6   7       32.59       28.41      4.44 o 
   7   6   7      107.67      122.74      6.72 o 
   8   6   7        7.66       12.87      4.47 o 
   9   6   7       47.64       46.91      5.71 o 
  10   6   7       53.89       55.34      6.21 o 
  11   6   7      104.90      125.83      8.14 o 
  12   6   7      270.44      241.24     11.94 o 
  13   6   7       17.22        9.55      7.54 o 
  14   6   7     1193.12     1076.70     23.07 o 
  15   6   7       62.05       67.14      9.21 o 
  16   6   7        4.43        3.68      6.68 o 
  17   6   7      179.17      189.74     13.17 o 
  18   6   7      146.65      168.22     15.02 o 
  19   6   7       26.76       33.56     10.18 o 
  20   6   7       65.85       54.53     11.37 o 
  21   6   7        2.02       17.07      9.52 o 
  22   6   7       57.33       50.88     11.59 o 
  23   6   7      136.35      173.55     17.69 o 
  24   6   7       10.89        8.05      9.92 o 
  25   6   7       40.99       51.76     16.87 o 
  26   6   7       23.34       28.56     15.06 o 
  27   6   7       36.66       49.62     14.19 o 
   1   7   7     4354.43     4265.60     51.69 o 
   2   7   7     1220.83     1246.74     22.77 o 
   3   7   7       75.11       77.34      7.95 o 
   4   7   7      242.93      252.76      8.72 o 
   5   7   7        4.21        4.29      4.16 o 
   6   7   7       76.31       60.26      5.60 o 
   7   7   7       11.88       11.40      4.36 o 
   8   7   7        2.51       -3.53      3.92 o 
   9   7   7       93.60       83.96      6.65 o 
  10   7   7        6.83        5.33      5.77 o 
  11   7   7        0.01       -6.02      6.02 o 
  12   7   7     1678.39     1626.57     31.35 o 
  13   7   7      716.21      653.80     20.14 o 
  14   7   7       98.35      102.37     10.31 o 
  15   7   7        9.07        3.73      6.69 o 
  16   7   7       24.45       10.79      7.49 o 
  17   7   7        6.46        8.76      7.55 o 
  18   7   7       84.78       88.83     10.96 o 
  19   7   7        2.20        7.75     10.98 o 
  20   7   7      106.78      106.63     12.06 o 
  21   7   7       54.34       65.97     11.63 o 
  22   7   7       39.18       36.26     10.02 o 
  23   7   7       69.79       63.93     11.97 o 
  24   7   7       65.58       60.47     11.82 o 
  25   7   7        4.64        4.74      9.50 o 
  26   7   7       30.65       14.91     11.91 o 
   0   8   7     5238.42     5262.55     87.72 o 
   1   8   7      982.42     1024.99     21.65 o 
   2   8   7      195.67      172.04     10.52 o 
   3   8   7      242.81      243.11     11.81 o 
   4   8   7      198.85      194.91     10.94 o 
   5   8   7       16.53        8.35      5.71 o 
   6   8   7       11.61        7.98      5.10 o 
   7   8   7      245.53      236.62      9.74 o 
   8   8   7      114.59      118.61      7.75 o 
   9   8   7        4.20        3.87      5.19 o 
  10   8   7      636.92      649.21     23.26 o 
  11   8   7      292.01      261.56     14.29 o 
  12   8   7      108.29       83.88      9.73 o 
  13   8   7       30.25       21.27      8.47 o 
  14   8   7       68.95       77.15      9.84 o 
  15   8   7       52.34       37.39      8.85 o 
  16   8   7       52.95       38.04      9.03 o 
  17   8   7        4.21        5.25      7.79 o 
  18   8   7       10.45        3.94      7.75 o 
  19   8   7       25.77       33.79      9.57 o 
  20   8   7      112.72      126.21     13.62 o 
  21   8   7       27.70       33.44     10.84 o 
  22   8   7        0.01       -8.44      9.58 o 
  23   8   7        5.90        2.49     10.48 o 
  24   8   7       13.14       12.21     11.61 o 
  25   8   7        7.38       10.81     11.40 o 
   1   9   7       15.04       11.54      6.27 o 
   2   9   7       40.46       36.97      7.34 o 
   3   9   7      183.65      175.22     10.86 o 
   4   9   7      111.44       78.29      8.57 o 
   5   9   7        3.11        9.82      6.09 o 
   6   9   7       13.52        9.67      6.66 o 
   7   9   7       35.78       40.76      8.80 o 
   8   9   7      260.08      243.34     12.74 o 
   9   9   7      122.01       89.13     10.44 o 
  10   9   7       80.84       99.88     15.10 o 
  11   9   7      496.63      476.42     17.03 o 
  12   9   7      127.61      113.30     11.37 o 
  13   9   7       71.62       77.07      9.90 o 
  14   9   7        1.02       -0.21      7.45 o 
  15   9   7       14.37       11.66      7.87 o 
  16   9   7        5.78        6.11      7.93 o 
  17   9   7       29.34       48.27     10.34 o 
  18   9   7       26.32       51.49     13.71 o 
  19   9   7       57.19       67.86     12.71 o 
  20   9   7       17.99        1.12      9.94 o 
  21   9   7        2.76        1.27     10.93 o 
  22   9   7       78.87       80.41     14.68 o 
  23   9   7        6.75       11.37     11.30 o 
  24   9   7        1.00        3.67     12.18 o 
   0  10   7       29.21       14.94     17.96 o 
   1  10   7       17.39        9.36      6.43 o 
   2  10   7        1.53       -0.10      6.97 o 
   3  10   7      165.69      151.31     15.32 o 
   4  10   7        2.59        4.10      6.18 o 
   5  10   7       49.65       42.41      9.66 o 
   6  10   7       66.94       73.30      9.03 o 
   7  10   7       85.63       87.67      9.72 o 
   8  10   7       73.83       78.38     10.55 o 
   9  10   7       16.06       17.35      8.44 o 
  10  10   7       22.70        7.04      8.15 o 
  11  10   7       45.84       49.28     10.05 o 
  12  10   7       28.79       24.51      8.80 o 
  13  10   7        9.45        3.27     10.06 o 
  14  10   7       30.11       25.08     11.65 o 
  15  10   7        2.09        9.97     11.58 o 
  16  10   7      290.30      315.99     24.38 o 
  17  10   7       11.73       13.20     10.52 o 
  18  10   7      157.86      158.76     18.82 o 
  19  10   7        0.00        0.53     10.78 o 
  20  10   7       66.21       65.79     14.25 o 
  21  10   7       16.14       11.15     16.32 o 
  22  10   7      207.91      247.73     33.56 o 
   1  11   7       40.03       26.76      7.78 o 
   2  11   7        7.72        3.92      6.70 o 
   3  11   7        6.20        9.60      7.08 o 
   4  11   7       83.64       77.82      9.54 o 
   5  11   7      143.00      116.55     10.62 o 
   6  11   7       12.85        8.14      7.17 o 
   7  11   7       48.29       39.24      9.70 o 
   8  11   7        2.10       -8.09      8.09 o 
   9  11   7       16.26       18.13     10.11 o 
  10  11   7       59.38       40.87     11.04 o 
  11  11   7      163.48      147.74     15.50 o 
  12  11   7       85.10       89.72     13.85 o 
  13  11   7       62.52       48.73     11.99 o 
  14  11   7        0.33       -8.12     11.64 o 
  15  11   7       44.04       32.14     14.66 o 
  16  11   7        3.04       -3.54     12.32 o 
  17  11   7       45.63       47.13     14.81 o 
  18  11   7        1.96        9.86     13.14 o 
  19  11   7       41.03       33.68     14.66 o 
  20  11   7        0.14      -11.75     12.47 o 
   0  12   7      250.68      211.14     19.52 o 
   1  12   7       16.81       10.30      7.66 o 
   2  12   7        0.49       -2.92      6.92 o 
   3  12   7        1.08       -8.08      8.62 o 
   4  12   7        0.26       -6.09      7.53 o 
   5  12   7       19.85        6.14      9.25 o 
   6  12   7       17.35       -6.99     14.84 o 
   7  12   7        0.46       -8.79      8.79 o 
   8  12   7       10.88       -5.96     12.44 o 
   9  12   7       19.00       16.04     11.95 o 
  10  12   7       14.88       10.77     10.29 o 
  11  12   7        1.37       -5.50     11.87 o 
  12  12   7        8.64        2.32     10.15 o 
  13  12   7       21.56       40.52     12.19 o 
  14  12   7       13.22       28.48     13.62 o 
  15  12   7        0.78       -8.89     11.75 o 
  16  12   7        7.36       -6.59     13.11 o 
  17  12   7       11.29        6.33     15.16 o 
  18  12   7       43.86       53.18     29.71 o 
   1  13   7      229.05      300.13     20.17 o 
   2  13   7       28.79       18.21     13.50 o 
   3  13   7        2.55       -6.09      8.52 o 
   4  13   7       32.27       23.41     11.33 o 
   5  13   7       77.76      133.11     24.60 o 
   6  13   7       25.72       -4.82     10.05 o 
   7  13   7      106.82      108.41     15.18 o 
   8  13   7        4.58       15.46     11.14 o 
   9  13   7        6.50        4.43     10.97 o 
  10  13   7        0.59        2.80     10.70 o 
  11  13   7       19.76       42.54     13.09 o 
  12  13   7       61.15       73.62     14.44 o 
  13  13   7       12.70       18.66     11.68 o 
  14  13   7        0.30      -12.18     12.18 o 
  15  13   7       23.75       20.90     14.21 o 
   0  14   7       79.43       73.64     24.73 o 
   1  14   7        2.09        2.58      9.70 o 
   2  14   7       13.67        5.10     20.05 o 
   3  14   7       27.85       32.97     14.68 o 
   4  14   7        0.03       -8.45     11.12 o 
   5  14   7       16.74       14.67     12.58 o 
   6  14   7       34.17       39.52     14.02 o 
   7  14   7       25.01       27.26     13.72 o 
   8  14   7       44.31       22.30     13.40 o 
   9  14   7        1.48      -10.13     10.13 o 
  10  14   7        2.08       -1.87     10.93 o 
   0   0   8     1279.47      966.53     40.53 o 
   1   0   8     2147.25     2513.00     68.29 o 
   2   0   8        0.40       10.44      4.11 o 
   3   0   8     4653.42     4914.32     72.16 o 
   4   0   8      548.48      587.31     13.44 o 
   5   0   8       84.70      115.62     12.13 o 
   6   0   8      104.41      146.94     13.10 o 
   7   0   8       51.47       85.63     10.96 o 
   8   0   8      266.47      241.33     16.60 o 
   9   0   8       72.19       93.74     25.84 o 
  10   0   8     1865.19     1873.52     39.37 o 
  11   0   8       42.90       70.05      9.45 o 
  13   0   8       74.40       15.30     20.03 o 
  14   0   8     4368.37     4529.44    132.29 o 
  15   0   8       18.06       21.90      8.96 o 
  16   0   8       61.46       51.11     10.38 o 
  17   0   8     2029.43     1915.43     45.19 o 
  18   0   8      139.52      121.65     13.90 o 
  19   0   8      903.64      849.79     29.80 o 
  20   0   8      238.31      227.35     19.85 o 
  21   0   8      420.82      450.77     23.85 o 
  22   0   8      269.41      229.12     19.32 o 
  23   0   8       63.64       70.42     13.50 o 
  24   0   8      333.05      360.63     27.51 o 
  25   0   8        0.22       -8.03      9.29 o 
  26   0   8      814.47      777.85     48.97 o 
  27   0   8        2.68       -0.67      9.95 o 
  28   0   8      405.88      425.88     28.54 o 
  29   0   8      147.21      137.98     35.97 o 
   1   1   8     6135.86     6198.35     70.52 o 
   2   1   8      643.03      750.41     14.67 o 
   3   1   8     2028.09     1851.55     26.33 o 
   4   1   8        9.87        4.68      3.34 o 
   5   1   8     1687.37     1719.36     25.01 o 
   6   1   8      524.19      642.91     13.56 o 
   7   1   8     3444.44     3746.09     49.65 o 
   8   1   8      565.39      633.17     12.87 o 
   9   1   8     2984.03     2855.03     40.09 o 
  10   1   8      173.13      170.97     10.55 o 
  11   1   8     1586.18     1574.38     32.22 o 
  12   1   8       42.20       42.83      7.41 o 
  13   1   8     1598.51     1474.14     43.75 o 
  14   1   8        0.15        3.86      4.70 o 
  15   1   8      632.52      632.80     16.98 o 
  16   1   8        2.53        8.17      6.02 o 
  17   1   8      413.43      395.71     14.86 o 
  18   1   8     1149.21     1107.00     23.68 o 
  19   1   8       66.12       93.39      9.38 o 
  20   1   8      338.82      310.88     18.42 o 
  21   1   8        6.38       13.89      7.04 o 
  22   1   8      354.18      342.10     16.07 o 
  23   1   8        6.27        5.91      7.26 o 
  24   1   8        2.60        5.17      6.88 o 
  25   1   8      142.92      163.85     12.61 o 
  26   1   8       44.28       42.33      9.95 o 
  27   1   8       60.46       65.87     11.83 o 
  28   1   8       14.80       17.22     10.02 o 
  29   1   8       78.10       92.43     13.14 o 
   0   2   8      536.58      378.21     18.54 o 
   1   2   8       63.67       59.67      5.66 o 
   2   2   8       61.97       35.86      4.59 o 
   3   2   8     3466.79     3424.53     42.96 o 
   4   2   8    21024.41    21304.43    223.58 o 
   5   2   8     5822.10     5881.30     82.43 o 
   6   2   8      374.65      389.71     10.96 o 
   7   2   8      232.59      306.03     11.96 o 
   8   2   8       14.37       16.72      4.30 o 
   9   2   8      140.95      134.88      7.21 o 
  10   2   8     1037.13      971.36     22.32 o 
  11   2   8       49.88       28.61      5.43 o 
  12   2   8     1088.18     1042.88     21.74 o 
  13   2   8      156.97      142.93     13.24 o 
  14   2   8     3230.91     3332.90     48.25 o 
  15   2   8      231.78      209.01     12.15 o 
  16   2   8      182.38      204.13     12.55 o 
  17   2   8      130.00      145.12     10.22 o 
  18   2   8      416.51      399.16     15.84 o 
  19   2   8       61.13       54.01      8.00 o 
  20   2   8        6.11        5.08      6.19 o 
  21   2   8       34.06       36.29      7.85 o 
  22   2   8      121.47      115.57     12.02 o 
  23   2   8      102.54       85.51     13.08 o 
  24   2   8      205.42      222.66     15.67 o 
  25   2   8       59.83       71.86     11.34 o 
  26   2   8       38.62       36.80      9.79 o 
  27   2   8        2.08        8.64      9.07 o 
  28   2   8       49.51       59.34     11.83 o 
  29   2   8       37.96       41.74     11.23 o 
   1   3   8       33.32        9.52      4.26 o 
   2   3   8      882.66      945.98     22.26 o 
   3   3   8     9559.98     9643.11    118.39 o 
   4   3   8     5926.96     6064.88     70.76 o 
   5   3   8     2420.57     2479.30     34.28 o 
   6   3   8      302.75      339.67     11.33 o 
   7   3   8      242.19      256.20      9.20 o 
   8   3   8      685.76      799.07     15.30 o 
   9   3   8      319.68      384.92     11.12 o 
  10   3   8      797.42      785.12     15.83 o 
  11   3   8      744.80      713.73     16.72 o 
  12   3   8      435.86      424.24     12.41 o 
  13   3   8     2156.07     2139.89     34.78 o 
  14   3   8      141.75      133.19     10.04 o 
  15   3   8      764.61      812.48     23.07 o 
  16   3   8      196.89      203.45     12.38 o 
  17   3   8       42.15       48.25      9.46 o 
  18   3   8       94.42      104.18     12.26 o 
  19   3   8      557.69      550.73     22.59 o 
  20   3   8      278.73      315.01     19.22 o 
  21   3   8       45.20       56.45     10.85 o 
  22   3   8       18.77       22.09     11.51 o 
  23   3   8      360.41      378.40     21.91 o 
  24   3   8       29.17       36.98     11.75 o 
  25   3   8      334.63      359.70     27.21 o 
  26   3   8        7.42        9.57     10.47 o 
  27   3   8       42.93       57.41     19.29 o 
  28   3   8        4.58       10.58     10.60 o 
  29   3   8       59.72       82.68     14.40 o 
   0   4   8      367.87      296.06     10.94 o 
   1   4   8       24.44       30.19      4.04 o 
   2   4   8     4672.38     4581.21     49.38 o 
   3   4   8     2979.47     2879.69     33.44 o 
   4   4   8     1430.11     1363.44     17.81 o 
   5   4   8      263.15      297.24      7.70 o 
   6   4   8     2520.29     2547.56     27.09 o 
   7   4   8      582.07      569.34     10.35 o 
   8   4   8       58.87       53.64      4.33 o 
   9   4   8      434.17      430.13     11.68 o 
  10   4   8      585.36      533.08     15.45 o 
  11   4   8      118.22      132.20      9.49 o 
  12   4   8     2303.35     2202.95     35.63 o 
  13   4   8       25.28       17.34      6.52 o 
  14   4   8      966.14      944.87     23.03 o 
  15   4   8      187.48      195.33     14.38 o 
  16   4   8      218.38      230.96     15.78 o 
  17   4   8      310.76      343.39     19.32 o 
  18   4   8      129.07      141.60     13.79 o 
  19   4   8       42.81       57.13     10.63 o 
  20   4   8      169.41      195.38     16.07 o 
  21   4   8       53.55       56.93     13.02 o 
  22   4   8        8.65       13.62      9.04 o 
  23   4   8       90.84       84.95     13.12 o 
  24   4   8      104.37      115.81     14.28 o 
  25   4   8        3.22        5.48      8.98 o 
  26   4   8      152.14      160.75     16.86 o 
  27   4   8        2.80        4.19     10.23 o 
  28   4   8      110.47      100.51     15.13 o 
   1   5   8       59.42       72.60      6.48 o 
   2   5   8      234.79      275.05      8.02 o 
   3   5   8      209.73      209.01      7.09 o 
   4   5   8       85.03       82.80      5.62 o 
   5   5   8       38.81       50.22      7.32 o 
   6   5   8      782.35      791.57     17.07 o 
   7   5   8      637.35      652.16     14.09 o 
   8   5   8      659.17      633.37     15.08 o 
   9   5   8      624.62      607.62     16.60 o 
  10   5   8      219.57      175.12     10.65 o 
  11   5   8      578.38      530.42     16.46 o 
  12   5   8       72.34       83.25      8.98 o 
  13   5   8     3225.19     3273.88     48.42 o 
  14   5   8        3.40       13.78      6.83 o 
  15   5   8     5494.08     5434.90     72.46 o 
  16   5   8      147.06      140.68     13.10 o 
  17   5   8      729.95      708.92     24.34 o 
  18   5   8      102.56       92.06     17.29 o 
  19   5   8      142.59      125.56     13.92 o 
  20   5   8      134.56      122.62     13.80 o 
  21   5   8      304.52      341.65     20.81 o 
  22   5   8       22.06       26.53     10.26 o 
  23   5   8      507.71      524.95     25.96 o 
  24   5   8       31.68       43.14     11.59 o 
  25   5   8      186.77      216.09     18.85 o 
  26   5   8       15.45        8.45     15.12 o 
  27   5   8        0.05       21.11     11.71 o 
  28   5   8       11.45       12.56     12.43 o 
   0   6   8     1895.09     1798.42     38.37 o 
   1   6   8        0.28       -1.66      3.89 o 
   2   6   8      799.33      795.25     15.02 o 
   3   6   8      609.53      549.73     12.68 o 
   4   6   8      936.82      814.94     14.09 o 
   5   6   8       10.13        4.77      3.77 o 
   6   6   8      237.85      220.12      9.02 o 
   7   6   8      386.38      387.25     11.44 o 
   8   6   8     1042.95     1052.19     20.83 o 
   9   6   8       13.97       11.67      5.72 o 
  10   6   8     1818.07     1731.07     28.43 o 
  11   6   8        0.31        0.98      5.49 o 
  12   6   8      553.41      598.69     16.97 o 
  13   6   8       96.45      112.30      9.41 o 
  14   6   8      137.30      126.42     10.03 o 
  15   6   8      184.42      178.16     12.36 o 
  16   6   8      307.11      303.99     15.99 o 
  17   6   8        0.70        4.43      6.75 o 
  18   6   8       12.14       19.79      9.38 o 
  19   6   8      102.61      117.62     19.06 o 
  20   6   8       40.85       67.48     11.57 o 
  21   6   8      168.97      182.53     16.79 o 
  22   6   8       41.15       62.15     12.60 o 
  23   6   8       38.07       47.96     11.88 o 
  24   6   8       70.86       71.76     16.90 o 
  25   6   8       18.58       17.76     11.31 o 
  26   6   8      221.95      213.44     24.08 o 
  27   6   8        0.74       16.58     11.50 o 
   1   7   8     4055.08     4015.23     49.38 o 
   2   7   8      631.80      599.02     16.12 o 
   3   7   8      401.98      400.44     13.39 o 
   4   7   8      154.87      159.65      8.36 o 
   5   7   8      205.64      211.42      8.65 o 
   6   7   8        7.91       11.18      4.38 o 
   7   7   8       45.46       47.72      5.60 o 
   8   7   8       22.45       31.82      6.47 o 
   9   7   8      213.00      213.37     11.34 o 
  10   7   8      187.34      194.59     11.14 o 
  11   7   8      115.09      135.86     10.02 o 
  12   7   8      371.43      414.04     18.68 o 
  13   7   8       45.88       39.66      7.39 o 
  14   7   8       92.94       84.45      8.94 o 
  15   7   8      753.49      775.73     20.34 o 
  16   7   8      204.85      222.62     13.16 o 
  17   7   8      227.35      181.92     12.20 o 
  18   7   8      237.40      214.17     13.48 o 
  19   7   8       23.35       24.29      9.04 o 
  20   7   8       58.09       77.38     11.49 o 
  21   7   8      123.00      148.36     14.17 o 
  22   7   8        0.20        2.19      9.09 o 
  23   7   8        1.78       -0.59      9.31 o 
  24   7   8       10.42       23.92     10.16 o 
  25   7   8      129.94      130.66     15.01 o 
  26   7   8        0.06       16.24     10.02 o 
   0   8   8     1836.72     1810.74     69.40 o 
   1   8   8      352.28      375.98     14.39 o 
   2   8   8      912.78     1002.50     21.57 o 
   3   8   8      165.50      173.69     10.39 o 
   4   8   8      322.11      311.51     13.16 o 
   5   8   8      223.43      228.16     11.61 o 
   6   8   8       94.33       93.54      8.55 o 
   7   8   8      351.23      328.44     18.19 o 
   8   8   8        0.21       -1.14      6.47 o 
   9   8   8        1.01       -3.27      5.18 o 
  10   8   8      207.32      199.14     11.58 o 
  11   8   8      165.00      130.95     10.39 o 
  12   8   8      346.95      365.33     17.49 o 
  13   8   8        1.99       -5.62      5.62 o 
  14   8   8      530.58      554.59     17.75 o 
  15   8   8       19.51       25.67      7.41 o 
  16   8   8      426.04      431.18     17.71 o 
  17   8   8        8.61        3.10      7.13 o 
  18   8   8       52.33       63.06      9.24 o 
  19   8   8       18.20       14.22      7.91 o 
  20   8   8       61.47       62.82     10.87 o 
  21   8   8      105.63      144.46     17.78 o 
  22   8   8       30.13       37.35     11.10 o 
  23   8   8      165.69      139.40     17.11 o 
  24   8   8       51.28       36.69     14.44 o 
  25   8   8       71.33       92.53     15.67 o 
   1   9   8     1661.71     1605.89     28.61 o 
   2   9   8      153.94      154.37     10.64 o 
   3   9   8      510.23      548.27     16.91 o 
   4   9   8       20.75       21.16      6.65 o 
   5   9   8       48.46       29.87      7.04 o 
   6   9   8        4.87        6.38      7.08 o 
   7   9   8      409.12      361.24     17.23 o 
   8   9   8       21.70       22.67      8.14 o 
   9   9   8      272.42      239.71     14.80 o 
  10   9   8      144.33      155.60     12.78 o 
  11   9   8      648.14      695.54     25.21 o 
  12   9   8      131.07      126.96     13.93 o 
  13   9   8      398.18      455.59     17.66 o 
  14   9   8        0.59        6.98      6.92 o 
  15   9   8       53.24       53.03      8.98 o 
  16   9   8       61.27       78.53      9.95 o 
  17   9   8        0.57       13.77      7.63 o 
  18   9   8      143.02      130.62     12.58 o 
  19   9   8        5.86        1.97      8.69 o 
  20   9   8      116.60      136.99     14.42 o 
  21   9   8        1.79       13.18     10.89 o 
  22   9   8      148.26      162.42     17.79 o 
  23   9   8       11.25        6.27     10.98 o 
   0  10   8      190.90      217.13     29.15 o 
   1  10   8       10.01       12.62      6.76 o 
   2  10   8      469.26      493.69     19.79 o 
   3  10   8        9.39       -2.17      6.51 o 
   4  10   8       25.96       23.18      8.31 o 
   5  10   8      204.81      191.82     13.82 o 
   6  10   8        4.51        3.42      7.92 o 
   7  10   8       66.32       69.06     10.27 o 
   8  10   8      233.00      219.66     15.05 o 
   9  10   8        8.49        5.97      8.02 o 
  10  10   8       83.52       83.20     11.61 o 
  11  10   8       28.25        6.91      9.64 o 
  12  10   8      528.65      544.78     24.52 o 
  13  10   8        0.04       -8.76      9.22 o 
  14  10   8       87.35      100.46     14.67 o 
  15  10   8        1.01        4.56     12.19 o 
  16  10   8       70.95       77.43     15.32 o 
  17  10   8       27.78       30.47     13.30 o 
  18  10   8      173.56      202.92     21.30 o 
  19  10   8       38.80       62.38     14.19 o 
  20  10   8        2.76        8.52      9.85 o 
  21  10   8      288.03      315.06     22.88 o 
   1  11   8      405.25      438.97     17.39 o 
   2  11   8       65.76       55.75      8.73 o 
   3  11   8      160.75      150.53     11.65 o 
   4  11   8        8.76       -7.35      7.35 o 
   5  11   8       97.12       71.09     10.91 o 
   6  11   8       13.50        6.36      8.42 o 
   7  11   8        0.75       -3.96      7.46 o 
   8  11   8      101.76      104.28     12.08 o 
   9  11   8       58.30       44.64     10.16 o 
  10  11   8      124.54      134.95     14.71 o 
  11  11   8      351.46      395.83     23.84 o 
  12  11   8      107.69      142.24     18.02 o 
  13  11   8      215.44      213.73     20.89 o 
  14  11   8        7.69       -4.93     13.91 o 
  15  11   8       55.81       50.00     14.62 o 
  16  11   8       44.66       29.19     13.45 o 
  17  11   8       81.40       65.32     16.24 o 
  18  11   8       10.01       -6.70     12.07 o 
  19  11   8        0.22       -4.86     16.00 o 
   0  12   8      454.18      509.29     27.32 o 
   1  12   8      165.96      198.23     13.70 o 
   2  12   8      149.27      153.62     13.87 o 
   3  12   8      128.37      118.94     17.43 o 
   4  12   8      119.98      133.53     13.41 o 
   5  12   8       65.49       82.41     13.04 o 
   6  12   8      158.85      141.21     15.25 o 
   7  12   8       16.59        5.08     10.08 o 
   8  12   8       91.28       94.71     14.01 o 
   9  12   8        3.75       18.54     10.61 o 
  10  12   8      345.08      386.90     29.55 o 
  11  12   8       48.98       71.00     15.71 o 
  12  12   8      102.55      113.13     15.46 o 
  13  12   8      132.15      143.84     18.79 o 
  14  12   8       54.49       36.98     14.45 o 
  15  12   8        0.16       -8.55     12.04 o 
  16  12   8      111.62      111.99     18.81 o 
  17  12   8        0.02        6.64     13.93 o 
   1  13   8       23.15        0.31     10.25 o 
   2  13   8       92.73       71.66     15.42 o 
   3  13   8       37.81       49.19     12.79 o 
   4  13   8        0.01       -9.61      9.61 o 
   5  13   8      212.32      229.29     19.21 o 
   6  13   8      105.44      152.65     16.94 o 
   7  13   8      463.44      479.39     25.88 o 
   8  13   8       70.97       88.54     14.66 o 
   9  13   8      135.13      163.92     18.18 o 
  10  13   8        0.01       -8.63     10.76 o 
  11  13   8      337.83      375.85     24.04 o 
  12  13   8       20.69       31.13     12.89 o 
  13  13   8       20.00       22.65     14.76 o 
  14  13   8       44.20       25.94     15.02 o 
   0  14   8      438.49      517.83     57.33 o 
   1  14   8       15.05        0.04     15.36 o 
   2  14   8      104.53       93.14     21.71 o 
   3  14   8       36.69       55.92     15.20 o 
   4  14   8       52.11       68.30     15.25 o 
   5  14   8       23.24        9.76     13.45 o 
   6  14   8        3.02      -11.71     19.12 o 
   7  14   8       91.15      116.30     15.93 o 
   8  14   8       22.98       10.07     14.70 o 
   9  14   8        1.84       11.16     12.16 o 
   1   1   9      832.23      958.41     17.97 o 
   2   1   9       85.24      110.85      9.44 o 
   3   1   9      233.88      237.12      9.16 o 
   4   1   9      621.23      638.79     18.71 o 
   5   1   9      156.97      149.64      7.39 o 
   6   1   9       25.20       24.16      4.44 o 
   7   1   9     2301.35     2521.56     34.43 o 
   8   1   9      602.47      681.16     14.78 o 
   9   1   9      770.17      790.28     24.75 o 
  10   1   9      257.11      268.80     13.66 o 
  11   1   9      120.36      114.29     11.46 o 
  12   1   9        0.00       -5.71      5.71 o 
  13   1   9       10.70        9.64      6.16 o 
  14   1   9       24.69       24.48      7.23 o 
  15   1   9      384.67      388.89     16.04 o 
  16   1   9      363.49      347.09     14.22 o 
  17   1   9       16.40        5.10      6.29 o 
  18   1   9        9.72        1.89      7.54 o 
  19   1   9      207.82      224.63     12.98 o 
  20   1   9      367.07      330.60     15.53 o 
  21   1   9       34.30       25.45      7.42 o 
  22   1   9       26.25       17.13      7.23 o 
  23   1   9        1.99        4.39      8.75 o 
  24   1   9       19.03       26.41      9.05 o 
  25   1   9        3.20        0.92      8.34 o 
  26   1   9        2.71       13.88      8.94 o 
  27   1   9       12.43        9.69      9.86 o 
  28   1   9       35.85       36.65     10.95 o 
  29   1   9        3.81        4.78      9.15 o 
   0   2   9      611.36      657.24     28.47 o 
   1   2   9       54.74       56.15      6.32 o 
   2   2   9      880.19      910.39     16.00 o 
   3   2   9     5324.15     5810.78     68.07 o 
   4   2   9      113.22      111.70      8.45 o 
   5   2   9      906.89      965.37     18.33 o 
   6   2   9       35.71       35.93      5.31 o 
   7   2   9      225.03      276.25     10.24 o 
   8   2   9      521.81      557.90     13.85 o 
   9   2   9       85.29      102.10      7.18 o 
  10   2   9       61.28       65.20      7.37 o 
  11   2   9        2.05       10.63      3.45 o 
  12   2   9        4.56       11.22      5.88 o 
  13   2   9       21.93       15.63      6.37 o 
  14   2   9       41.50       56.89      8.12 o 
  15   2   9     1185.07     1190.99     25.89 o 
  16   2   9      187.73      188.35     14.98 o 
  17   2   9      105.87      112.40     14.09 o 
  18   2   9        2.56       13.40      7.19 o 
  19   2   9      280.58      249.73     14.72 o 
  20   2   9      340.74      364.94     20.72 o 
  21   2   9      188.74      173.44     15.48 o 
  22   2   9       86.73       76.68     13.16 o 
  23   2   9       77.23       81.95     12.88 o 
  24   2   9       19.77       21.78      8.91 o 
  25   2   9       15.65       25.88      9.29 o 
  26   2   9        2.64       -6.81      8.68 o 
  27   2   9        9.89       13.41      9.49 o 
  28   2   9        0.58       -9.50      9.90 o 
   1   3   9       49.84       45.91      5.36 o 
   2   3   9        2.03        2.82      4.12 o 
   3   3   9       73.00       67.22      6.33 o 
   4   3   9     1156.91     1198.47     20.69 o 
   5   3   9     1030.61      947.32     27.70 o 
   6   3   9      291.47      338.37     17.59 o 
   7   3   9       15.05       14.63      3.97 o 
   8   3   9        4.58        2.43      3.59 o 
   9   3   9      253.00      262.34     10.31 o 
  10   3   9        1.04        0.67      4.36 o 
  11   3   9        9.54       12.35      4.92 o 
  12   3   9       39.98       27.32      5.67 o 
  13   3   9      549.70      502.85     16.58 o 
  14   3   9      106.03       94.54      9.33 o 
  15   3   9      304.16      324.19     17.77 o 
  16   3   9        1.27       -3.59      7.32 o 
  17   3   9       31.96       32.95      9.14 o 
  18   3   9      311.25      318.52     18.75 o 
  19   3   9      563.46      524.40     22.94 o 
  20   3   9        1.55       -2.40      8.28 o 
  21   3   9       19.62       27.72      9.93 o 
  22   3   9        3.52       10.71      8.79 o 
  23   3   9       12.16        2.38      9.06 o 
  24   3   9       25.40       29.27     10.67 o 
  25   3   9        3.09        7.22      9.90 o 
  26   3   9       55.88       82.94     13.79 o 
  27   3   9       30.69       32.97     11.90 o 
  28   3   9       25.63       40.24     12.23 o 
   0   4   9     1915.77     2051.89     45.72 o 
   1   4   9      357.02      386.76     12.26 o 
   2   4   9       99.44      100.70      7.09 o 
   3   4   9      176.69      180.84      8.88 o 
   4   4   9       14.83       13.00      4.52 o 
   5   4   9      163.99      182.97      7.24 o 
   6   4   9      823.76      810.48     25.97 o 
   7   4   9       16.41       13.41      4.29 o 
   8   4   9      292.87      294.99     12.60 o 
   9   4   9       31.93       16.14      5.91 o 
  10   4   9      178.28      181.15     10.83 o 
  11   4   9      171.46      156.42     10.35 o 
  12   4   9       92.27       78.27      9.97 o 
  13   4   9      439.20      406.46     15.79 o 
  14   4   9      390.79      431.30     16.20 o 
  15   4   9        1.74        9.98      8.09 o 
  16   4   9        0.34        6.45      8.23 o 
  17   4   9       90.65      121.21     12.94 o 
  18   4   9       14.44       18.74      8.77 o 
  19   4   9        2.18       18.61      8.88 o 
  20   4   9      160.17      167.64     15.16 o 
  21   4   9        0.66        0.46      8.45 o 
  22   4   9       46.32       45.08     11.46 o 
  23   4   9       51.07       54.84     11.70 o 
  24   4   9        0.18        4.65      9.70 o 
  25   4   9       12.90       24.30     10.72 o 
  26   4   9       78.67       48.78     12.70 o 
  27   4   9        3.19       18.91     10.70 o 
  28   4   9        5.83        7.60     10.55 o 
   1   5   9        0.54        2.71      3.85 o 
   2   5   9       81.30      105.68      6.39 o 
   3   5   9       17.47       13.73      5.53 o 
   4   5   9       83.82       78.90      6.64 o 
   5   5   9        0.16       -2.18      5.15 o 
   6   5   9       35.62       36.06      6.32 o 
   7   5   9       22.13       26.07      8.22 o 
   8   5   9       12.85        7.18      5.16 o 
   9   5   9      374.95      383.64     13.34 o 
  10   5   9       12.31        7.32      5.34 o 
  11   5   9      160.40      190.40     13.63 o 
  12   5   9       30.38       23.49      6.86 o 
  13   5   9       61.41       56.94      8.36 o 
  14   5   9        6.40        7.14      6.73 o 
  15   5   9        0.57        8.23      7.08 o 
  16   5   9        3.25        4.39      6.74 o 
  17   5   9      138.92      154.08     14.08 o 
  18   5   9      172.13      164.05     15.17 o 
  19   5   9       15.08       22.25      9.67 o 
  20   5   9       13.96        2.57      8.86 o 
  21   5   9      140.44      128.23     14.68 o 
  22   5   9        4.54       -0.53      9.36 o 
  23   5   9        1.05       -3.09      9.11 o 
  24   5   9       10.73       -0.68      9.43 o 
  25   5   9        5.04       18.73     10.83 o 
  26   5   9        8.53       14.91     12.28 o 
  27   5   9        8.30       10.84     11.08 o 
   0   6   9      635.41      655.86     31.74 o 
   1   6   9      145.33      153.80      8.79 o 
   2   6   9      137.88      138.20      7.56 o 
   3   6   9      208.19      197.33      8.70 o 
   4   6   9      704.84      693.52     14.41 o 
   5   6   9      214.19      222.78     10.55 o 
   6   6   9      297.86      304.97     12.00 o 
   7   6   9        0.01       -5.20      5.20 o 
   8   6   9      209.35      183.12     10.38 o 
   9   6   9       34.30       52.13      7.20 o 
  10   6   9        7.50       -2.78      5.50 o 
  11   6   9     1593.47     1533.43     27.24 o 
  12   6   9      118.78      106.24     14.01 o 
  13   6   9      200.63      194.90     11.63 o 
  14   6   9       10.10       20.07      7.95 o 
  15   6   9        1.07        3.76      6.32 o 
  16   6   9      158.11      144.10     11.98 o 
  17   6   9      397.58      418.94     18.55 o 
  18   6   9        6.19       13.86      9.34 o 
  19   6   9      147.78      138.39     14.13 o 
  20   6   9       83.48       92.94     13.11 o 
  21   6   9       79.27       91.86     18.02 o 
  22   6   9        8.54       10.38      9.97 o 
  23   6   9        2.39       -0.47      9.66 o 
  24   6   9        2.93        6.41     10.46 o 
  25   6   9        1.70        7.81     10.88 o 
  26   6   9        0.19       11.02     11.02 o 
   1   7   9      225.73      238.58     11.82 o 
   2   7   9        9.00        7.21      5.78 o 
   3   7   9      241.58      264.64     11.82 o 
   4   7   9        8.08       17.11      7.74 o 
   5   7   9      292.59      251.10     13.60 o 
   6   7   9       68.05       46.38      6.88 o 
   7   7   9       22.42       19.76      6.72 o 
   8   7   9      137.31      132.73      9.44 o 
   9   7   9      202.06      178.41     10.80 o 
  10   7   9      138.85      160.95     10.40 o 
  11   7   9      383.09      349.24     22.30 o 
  12   7   9       47.37       45.12      8.23 o 
  13   7   9      240.06      228.56     12.79 o 
  14   7   9       63.34       66.36      8.52 o 
  15   7   9        1.93        4.21      6.45 o 
  16   7   9       24.33       19.69      7.39 o 
  17   7   9        1.30       -1.18      6.58 o 
  18   7   9        0.01        2.48      9.99 o 
  19   7   9       11.35       18.81      8.87 o 
  20   7   9      100.15      102.04     12.78 o 
  21   7   9      144.48      156.47     14.69 o 
  22   7   9        0.02        1.44      9.06 o 
  23   7   9        4.08       -0.11      8.94 o 
  24   7   9      204.11      192.91     16.77 o 
  25   7   9        1.32        7.56     10.19 o 
   0   8   9      154.16      137.64     13.82 o 
   1   8   9      103.48       81.64      8.44 o 
   2   8   9      260.02      245.05     12.20 o 
   3   8   9      546.50      502.12     15.59 o 
   4   8   9       41.33       37.93      8.39 o 
   5   8   9       36.25       26.74      7.47 o 
   6   8   9       59.19       60.50      9.29 o 
   7   8   9      193.32      165.64     12.39 o 
   8   8   9      103.58      102.97     13.65 o 
   9   8   9      256.16      261.73     17.17 o 
  10   8   9       15.10       10.07      6.62 o 
  11   8   9       18.87       27.05      7.06 o 
  12   8   9       37.40       33.75      7.56 o 
  13   8   9        4.70        7.60      6.50 o 
  14   8   9        0.19        7.30      6.77 o 
  15   8   9       67.88       70.85      9.23 o 
  16   8   9       15.85       14.30     11.18 o 
  17   8   9       56.03       48.91      8.88 o 
  18   8   9       81.20       95.39     10.85 o 
  19   8   9      240.42      280.22     21.21 o 
  20   8   9       55.07       68.22     11.97 o 
  21   8   9        0.41       -1.48      9.23 o 
  22   8   9       17.11       15.57     10.15 o 
  23   8   9      116.84      105.39     13.84 o 
  24   8   9      153.18      152.27     21.44 o 
   1   9   9      100.11      105.64      9.65 o 
   2   9   9       47.58       58.18     11.32 o 
   3   9   9       54.87       57.21      9.35 o 
   4   9   9        0.04       -2.57      6.69 o 
   5   9   9       18.44        9.42      7.60 o 
   6   9   9      156.02      166.79     12.97 o 
   7   9   9        1.97       -7.14      7.14 o 
   8   9   9      104.03      106.01     11.46 o 
   9   9   9       28.17       14.73      9.68 o 
  10   9   9       18.40       19.29      9.81 o 
  11   9   9      148.70      134.32     14.26 o 
  12   9   9      102.06       99.36     13.27 o 
  13   9   9       36.87       39.91     10.87 o 
  14   9   9       19.73        7.01      9.60 o 
  15   9   9       58.88       70.01     10.75 o 
  16   9   9        2.18        2.63      7.32 o 
  17   9   9        1.02       12.68      7.92 o 
  18   9   9       49.91       68.17     10.38 o 
  19   9   9        6.45       13.41      9.68 o 
  20   9   9        1.49       12.73      9.90 o 
  21   9   9        0.26       -3.91     10.55 o 
  22   9   9       19.34       30.67     12.62 o 
   0  10   9       27.76       52.75     14.70 o 
   1  10   9       75.05       49.20      9.25 o 
   2  10   9       52.34       45.90      9.45 o 
   3  10   9       47.12       30.04     10.54 o 
   4  10   9       30.08       26.73      8.67 o 
   5  10   9       23.50       14.15      8.50 o 
   6  10   9        0.02       -2.99      7.48 o 
   7  10   9      170.28      180.86     14.08 o 
   8  10   9       17.50        3.49      8.17 o 
   9  10   9      385.70      402.38     19.48 o 
  10  10   9       21.11       11.83     10.28 o 
  11  10   9       39.78       37.68     14.98 o 
  12  10   9       19.72       21.15     11.39 o 
  13  10   9       42.09       37.57     16.98 o 
  14  10   9       86.00       51.47     12.66 o 
  15  10   9       86.47       64.40     14.15 o 
  16  10   9        0.45       -0.59     11.52 o 
  17  10   9        8.22       -7.83     18.11 o 
  18  10   9        0.98       -9.48     11.31 o 
  19  10   9       90.80       82.51     17.33 o 
  20  10   9        7.22        6.43     18.28 o 
  21  10   9       80.14       62.61     24.15 o 
   1  11   9       19.15       23.09      9.05 o 
   2  11   9        3.11       -7.80      7.80 o 
   3  11   9        0.24       -7.80      7.80 o 
   4  11   9      146.82      172.11     19.06 o 
   5  11   9      208.28      189.02     14.90 o 
   6  11   9       22.75       15.03      9.47 o 
   7  11   9       71.15       52.14     10.71 o 
   8  11   9      179.17      223.12     16.11 o 
   9  11   9       19.94        8.19     10.25 o 
  10  11   9       86.55       83.31     12.21 o 
  11  11   9       20.72       -7.75     10.79 o 
  12  11   9       58.19       50.47     14.78 o 
  13  11   9        0.00       -3.64     11.96 o 
  14  11   9       18.31        8.46     12.56 o 
  15  11   9        8.73        9.10     12.54 o 
  16  11   9        5.22       26.28     13.95 o 
  17  11   9       59.65       57.48     16.07 o 
  18  11   9       17.96       13.37     13.40 o 
   0  12   9        1.52       -9.10     21.39 o 
   1  12   9        0.09       -9.45      9.45 o 
   2  12   9       15.92       29.48     10.00 o 
   3  12   9        4.03       -8.37      8.62 o 
   4  12   9       38.50       22.50     10.24 o 
   5  12   9       84.96      104.98     12.71 o 
   6  12   9       45.93       49.18     11.22 o 
   7  12   9      180.83      172.33     16.85 o 
   8  12   9       14.77        3.18     11.64 o 
   9  12   9       27.74       10.06     11.16 o 
  10  12   9        1.14       -9.31      9.31 o 
  11  12   9        4.01      -10.81     10.81 o 
  12  12   9        0.42       -3.26     12.70 o 
  13  12   9        1.24        3.90     12.27 o 
  14  12   9        9.14        0.81     12.74 o 
  15  12   9        2.83       -9.22     12.53 o 
  16  12   9        0.83        2.37     12.88 o 
   1  13   9       14.29        4.60     11.65 o 
   2  13   9       30.42       21.33     13.18 o 
   3  13   9        1.28      -12.84     15.08 o 
   4  13   9       26.74        2.71     10.16 o 
   5  13   9        3.96        3.68     13.65 o 
   6  13   9      110.67      103.79     15.54 o 
   7  13   9        0.56       -2.52     10.82 o 
   8  13   9      176.31      188.49     18.59 o 
   9  13   9        7.51       10.75     12.61 o 
  10  13   9       14.81       11.93     11.29 o 
  11  13   9       31.75       26.47     14.37 o 
  12  13   9       19.32        7.20     14.50 o 
   0  14   9        5.19        6.47     22.31 o 
   1  14   9        0.00       17.57     16.64 o 
   2  14   9        7.97       13.72     19.35 o 
   3  14   9       50.79       19.60     16.96 o 
   4  14   9        0.00       -4.58     14.96 o 
   5  14   9       11.40        8.56     14.35 o 
   6  14   9        0.11      -10.53     10.53 o 
   7  14   9       87.43       79.46     15.03 o 
   0   0  10      756.88      617.94     36.15 o 
   1   0  10      623.56      707.78     18.81 o 
   2   0  10       28.38       24.76      6.73 o 
   3   0  10     1306.63     1396.39     27.36 o 
   4   0  10     2996.50     3162.19     69.05 o 
   5   0  10     1130.05     1059.76     38.80 o 
   6   0  10       37.60       34.23     13.27 o 
   7   0  10      682.53      699.40     28.85 o 
   8   0  10      394.42      374.83     31.06 o 
   9   0  10      351.10      343.62     21.51 o 
  10   0  10       51.14       42.79     11.74 o 
  11   0  10     1073.88     1003.04     35.25 o 
  12   0  10     2658.03     2562.54     63.31 o 
  13   0  10      554.34      593.07     28.97 o 
  14   0  10     1427.74     1452.03     45.65 o 
  15   0  10     1582.90     1560.84     39.73 o 
  16   0  10     1311.25     1327.55     37.16 o 
  17   0  10        0.33       -3.93      8.51 o 
  18   0  10        0.87       11.97      8.97 o 
  19   0  10     1721.47     1736.59     45.20 o 
  20   0  10        0.28       11.81     10.28 o 
  21   0  10     1193.94     1162.85     37.36 o 
  22   0  10       24.21       28.67     11.03 o 
  23   0  10        6.87       -7.02     11.68 o 
  24   0  10       39.00       39.93     12.90 o 
  25   0  10       86.63       86.59     15.48 o 
  26   0  10       18.81        1.21     14.12 o 
  27   0  10      198.43      235.66     38.87 o 
  28   0  10      143.14      155.43     25.40 o 
   1   1  10      260.55      269.61     10.77 o 
   2   1  10      173.05      157.96      6.74 o 
   3   1  10     1063.53     1074.25     23.04 o 
   4   1  10     2344.12     2260.42     32.20 o 
   5   1  10      578.92      619.72     16.25 o 
   6   1  10     1070.91     1055.15     19.24 o 
   7   1  10      392.78      359.88     15.28 o 
   8   1  10     2718.80     2773.01     45.34 o 
   9   1  10       51.04       73.09      9.11 o 
  10   1  10     1302.48     1386.07     29.55 o 
  11   1  10       53.99       49.62      9.08 o 
  12   1  10        0.07       -5.96      5.96 o 
  13   1  10     2648.16     2562.29     40.70 o 
  14   1  10      513.77      503.74     17.11 o 
  15   1  10       79.23       68.10      8.86 o 
  16   1  10       32.46       35.29      7.98 o 
  17   1  10       50.02       38.49      8.48 o 
  18   1  10      932.68      937.36     24.53 o 
  19   1  10       12.37       12.32      7.25 o 
  20   1  10      414.87      397.45     18.18 o 
  21   1  10       39.38       31.49      7.90 o 
  22   1  10       26.78       22.05      9.80 o 
  23   1  10       45.84       54.93     10.44 o 
  24   1  10       36.02       35.44      9.70 o 
  25   1  10        0.03        9.28      8.87 o 
  26   1  10        0.03       -3.65      8.90 o 
  27   1  10      210.35      219.29     17.34 o 
  28   1  10       79.05      100.28     18.19 o 
   0   2  10      430.28      393.75     16.46 o 
   1   2  10     1111.09     1179.78     22.06 o 
   2   2  10     3040.47     3161.35     42.72 o 
   3   2  10     1486.45     1578.07     25.95 o 
   4   2  10     1906.97     1874.99     29.32 o 
   5   2  10      607.15      538.22     14.27 o 
   6   2  10      135.33      136.39      8.16 o 
   7   2  10      501.71      480.32     14.63 o 
   8   2  10      215.03      226.04     10.77 o 
   9   2  10     1658.74     1693.26     37.44 o 
  10   2  10      415.05      434.56     19.61 o 
  11   2  10      163.78      164.06     13.80 o 
  12   2  10       27.08       22.38      7.09 o 
  13   2  10       16.87       11.24      6.63 o 
  14   2  10      204.52      190.31     12.06 o 
  15   2  10       23.92       30.36      7.72 o 
  16   2  10       17.50       17.95      7.17 o 
  17   2  10      204.45      198.37     13.05 o 
  18   2  10      102.48      112.01     12.79 o 
  19   2  10      354.65      370.56     20.37 o 
  20   2  10      131.35      127.51     13.76 o 
  21   2  10      156.40      162.16     36.71 o 
  22   2  10        0.90        5.09      8.83 o 
  23   2  10      348.04      347.97     21.61 o 
  24   2  10       98.03      100.38     14.32 o 
  25   2  10       42.93       45.52     11.69 o 
  26   2  10        4.47        5.69      9.86 o 
  27   2  10       14.01        9.39     13.32 o 
  28   2  10       12.13       20.67     11.37 o 
   1   3  10      142.17      144.23      8.05 o 
   2   3  10      784.12      840.75     16.52 o 
   3   3  10      831.76      846.75     17.69 o 
   4   3  10      598.35      549.91     14.50 o 
   5   3  10      807.55      832.17     29.73 o 
   6   3  10      147.29      144.29      9.34 o 
   7   3  10      537.65      526.41     15.52 o 
   8   3  10      939.72      920.47     20.98 o 
   9   3  10      784.95      839.91     18.15 o 
  10   3  10     1347.67     1406.74     23.32 o 
  11   3  10     1236.09     1245.32     24.94 o 
  12   3  10      378.89      363.73     14.84 o 
  13   3  10      150.34      142.82     12.86 o 
  14   3  10       43.90       56.15      9.63 o 
  15   3  10       38.12       39.93      9.73 o 
  16   3  10      577.93      553.13     35.88 o 
  17   3  10        0.27        1.58      8.54 o 
  18   3  10     1408.50     1355.45     34.54 o 
  19   3  10       66.96       71.42     11.90 o 
  20   3  10      513.85      525.06     23.13 o 
  21   3  10      209.29      196.30     17.78 o 
  22   3  10      110.78      105.39     13.79 o 
  23   3  10        0.03       -8.57      8.57 o 
  24   3  10       10.99       27.15     10.91 o 
  25   3  10        2.66        5.97      9.96 o 
  26   3  10       33.66       31.01     11.45 o 
  27   3  10       13.82       33.55     11.58 o 
   0   4  10      346.83      352.15     18.94 o 
   1   4  10       39.85       37.72      6.72 o 
   2   4  10        7.73       -0.26      2.91 o 
   3   4  10     5897.07     5932.14     77.20 o 
   4   4  10     1247.00     1226.97     24.15 o 
   5   4  10     4040.04     3869.83     49.54 o 
   6   4  10      301.90      308.37     11.16 o 
   7   4  10     1236.44     1198.10     23.75 o 
   8   4  10        8.69        6.65      5.69 o 
   9   4  10       16.52       12.88      6.08 o 
  10   4  10        2.97       -5.16      6.49 o 
  11   4  10      303.59      306.06     14.01 o 
  12   4  10      480.75      422.03     15.57 o 
  13   4  10      469.01      438.19     19.07 o 
  14   4  10     1366.62     1341.16     32.60 o 
  15   4  10       20.97        6.14      8.31 o 
  16   4  10      781.84      808.70     26.20 o 
  17   4  10        3.77       -4.69      8.13 o 
  18   4  10        6.48        2.91      8.39 o 
  19   4  10      320.61      335.45     20.14 o 
  20   4  10        2.04       -8.59      8.59 o 
  21   4  10      266.54      302.05     20.07 o 
  22   4  10        4.04       -1.10      9.27 o 
  23   4  10      205.79      199.56     17.73 o 
  24   4  10       83.79       89.54     14.12 o 
  25   4  10        3.30       19.89     10.64 o 
  26   4  10        1.06       27.02     11.46 o 
  27   4  10       25.31       50.04     12.98 o 
   1   5  10       93.02       96.80      7.65 o 
   2   5  10        0.39        0.09      5.67 o 
   3   5  10       11.51       -0.39      4.01 o 
   4   5  10      789.61      823.10     21.65 o 
   5   5  10      224.13      243.12     14.03 o 
   6   5  10      808.96      837.37     20.30 o 
   7   5  10      981.99      958.30     19.82 o 
   8   5  10      905.40      925.34     19.70 o 
   9   5  10      804.60      822.48     18.78 o 
  10   5  10      493.59      512.74     15.48 o 
  11   5  10     1015.79      962.49     20.88 o 
  12   5  10       67.68       65.34      8.73 o 
  13   5  10      390.41      363.69     16.18 o 
  14   5  10       21.19       16.32     11.20 o 
  15   5  10      183.56      198.65     15.32 o 
  16   5  10        1.22        8.90      8.32 o 
  17   5  10        0.73        2.52      8.27 o 
  18   5  10      373.04      355.71     20.61 o 
  19   5  10       20.60        3.55      8.70 o 
  20   5  10      401.66      448.83     33.87 o 
  21   5  10       22.64       16.55     11.08 o 
  22   5  10      280.81      294.24     20.66 o 
  23   5  10       11.46       20.65     10.54 o 
  24   5  10       10.08       14.56     10.04 o 
  25   5  10        3.63       19.45     11.15 o 
  26   5  10       10.76       24.85     12.28 o 
   0   6  10     1575.46     1652.37     37.50 o 
   1   6  10     1572.69     1525.24     40.71 o 
   2   6  10      402.74      395.01     18.99 o 
   3   6  10     6863.12     6889.30     84.01 o 
   4   6  10        0.90        1.22      6.75 o 
   5   6  10     2386.45     2432.18     38.76 o 
   6   6  10       17.37       22.98      6.29 o 
   7   6  10      126.97      114.35      8.77 o 
   8   6  10       30.50       18.97      6.21 o 
   9   6  10       48.11       62.17      7.57 o 
  10   6  10       44.55       51.84      7.34 o 
  11   6  10       31.83       17.28      6.37 o 
  12   6  10      610.25      589.08     17.09 o 
  13   6  10       67.62       75.96      8.60 o 
  14   6  10      211.01      218.73     12.41 o 
  15   6  10        2.70        6.97      7.40 o 
  16   6  10      404.32      431.68     18.66 o 
  17   6  10      105.22      109.15     13.30 o 
  18   6  10       50.51       38.07     10.68 o 
  19   6  10      326.03      290.62     19.54 o 
  20   6  10        0.37        8.92      9.88 o 
  21   6  10      103.87      123.76     14.97 o 
  22   6  10       69.56       58.81     13.99 o 
  23   6  10       51.29       45.80     12.04 o 
  24   6  10       27.84       39.66     14.71 o 
  25   6  10       11.28       18.74     11.07 o 
   1   7  10       11.26       19.07      6.46 o 
   2   7  10      632.35      643.22     19.38 o 
   3   7  10     1295.15     1387.66     28.45 o 
   4   7  10      132.24      111.73     12.02 o 
   5   7  10      779.47      769.85     24.31 o 
   6   7  10      291.23      278.80     16.76 o 
   7   7  10      178.68      171.09     12.00 o 
   8   7  10      415.34      437.31     15.12 o 
   9   7  10       12.10        8.02      5.78 o 
  10   7  10      320.99      353.79     14.62 o 
  11   7  10      206.01      215.83     12.20 o 
  12   7  10      458.57      427.76     21.88 o 
  13   7  10      144.73      130.45     10.64 o 
  14   7  10       50.22       33.18      7.79 o 
  15   7  10        0.52       -5.99      5.99 o 
  16   7  10      272.95      268.01     19.73 o 
  17   7  10       21.89       13.92      8.52 o 
  18   7  10      267.22      262.51     25.75 o 
  19   7  10       21.71        5.54      8.81 o 
  20   7  10      341.11      392.85     20.86 o 
  21   7  10       14.28       25.28     10.15 o 
  22   7  10       58.30       58.71     16.88 o 
  23   7  10       27.07       26.39     10.81 o 
  24   7  10        4.69       24.67     10.70 o 
   0   8  10     3947.44     4002.20     72.39 o 
   1   8  10      157.11      138.21     11.66 o 
   2   8  10     1206.41     1205.27     27.17 o 
   3   8  10       41.50       51.63     10.57 o 
   4   8  10        5.31        1.66      7.18 o 
   5   8  10      386.38      384.09     20.14 o 
   6   8  10        5.60       -5.99     10.51 o 
   7   8  10      458.59      439.83     20.93 o 
   8   8  10      134.36      137.15     13.77 o 
   9   8  10      296.04      333.27     20.09 o 
  10   8  10      127.24      107.30     12.92 o 
  11   8  10      309.81      355.22     20.14 o 
  12   8  10        0.60       -5.46      6.93 o 
  13   8  10      266.83      243.66     13.69 o 
  14   8  10        3.52        8.04      7.00 o 
  15   8  10       90.24       85.50     10.06 o 
  16   8  10        0.06        0.07      7.97 o 
  17   8  10       86.05      103.21     12.33 o 
  18   8  10        2.94       -1.04      8.12 o 
  19   8  10      249.52      289.44     18.40 o 
  20   8  10        0.91        3.88      9.33 o 
  21   8  10      265.73      270.25     18.70 o 
  22   8  10        1.72        3.34      9.53 o 
  23   8  10       15.60        2.15     11.89 o 
   1   9  10      251.37      273.29     15.40 o 
   2   9  10       36.15       39.71      8.63 o 
   3   9  10       42.01       27.69      8.56 o 
   4   9  10      214.19      222.37     14.37 o 
   5   9  10      248.94      224.58     14.68 o 
   6   9  10      514.11      556.01     20.62 o 
   7   9  10      116.67       99.17     13.08 o 
   8   9  10      301.80      305.58     19.40 o 
   9   9  10       95.02      112.31     13.59 o 
  10   9  10       50.39       51.22     11.40 o 
  11   9  10       18.56       -1.53     11.53 o 
  12   9  10      400.05      419.61     22.94 o 
  13   9  10       32.28       20.50     10.74 o 
  14   9  10        2.74        3.09     13.16 o 
  15   9  10        8.03        4.02      9.80 o 
  16   9  10       78.68       65.41     12.88 o 
  17   9  10       48.07       65.81     16.73 o 
  18   9  10      212.84      234.92     19.49 o 
  19   9  10       19.84       33.77     12.79 o 
  20   9  10      273.34      295.58     19.27 o 
  21   9  10        0.02       16.17     10.51 o 
  22   9  10       68.94       71.25     14.51 o 
   0  10  10      496.02      501.19     34.62 o 
   1  10  10       79.96      109.68     14.29 o 
   2  10  10        0.10        1.52      9.84 o 
   3  10  10      212.94      217.96     14.90 o 
   4  10  10        6.63        6.85      8.44 o 
   5  10  10      127.76      127.69     15.35 o 
   6  10  10       64.67       56.51     10.40 o 
   7  10  10      334.17      375.54     19.35 o 
   8  10  10        7.86       -0.63     11.41 o 
   9  10  10        1.81       -4.82      9.50 o 
  10  10  10      334.73      294.97     20.31 o 
  11  10  10      165.56      216.55     18.39 o 
  12  10  10       43.74       57.10     12.82 o 
  13  10  10      156.33      187.13     17.77 o 
  14  10  10       55.93       55.34     13.10 o 
  15  10  10        3.21       -2.33     13.14 o 
  16  10  10       37.68       43.29     13.09 o 
  17  10  10      154.27      205.58     27.15 o 
  18  10  10       34.32       42.98     19.75 o 
  19  10  10       56.45       45.69     25.42 o 
  20  10  10       24.48       21.05     32.51 o 
   1  11  10       49.35       74.11     13.52 o 
   2  11  10      166.94      162.96     27.60 o 
   3  11  10        5.06       -5.20     10.49 o 
   4  11  10       40.75       41.17     10.48 o 
   5  11  10        0.14       -2.22      8.33 o 
   6  11  10      469.95      557.18     30.91 o 
   7  11  10       42.47       37.38     10.40 o 
   8  11  10      325.45      353.19     19.70 o 
   9  11  10       21.00       23.45     11.59 o 
  10  11  10        1.71      -10.34     10.34 o 
  11  11  10       25.46       11.09     11.75 o 
  12  11  10       33.01       22.33     12.16 o 
  13  11  10        0.54       -0.94     13.61 o 
  14  11  10       21.10       32.66     14.29 o 
  15  11  10       67.94      104.34     18.00 o 
  16  11  10      204.60      184.37     21.83 o 
  17  11  10       58.12       54.40     20.19 o 
   0  12  10        2.19       -0.56     15.65 o 
   1  12  10      119.87       97.33     15.04 o 
   2  12  10       10.99       -2.02     10.95 o 
   3  12  10      133.50      131.40     22.88 o 
   4  12  10       87.77       83.15     23.51 o 
   5  12  10      345.89      371.75     23.83 o 
   6  12  10       36.76       33.30     11.27 o 
   7  12  10      203.64      205.65     16.89 o 
   8  12  10        0.87       -3.01      9.90 o 
   9  12  10        1.66        6.91     12.61 o 
  10  12  10       56.96       32.46     14.34 o 
  11  12  10       13.36        5.43     14.71 o 
  12  12  10       42.07       17.90     13.77 o 
  13  12  10        6.49       12.69     13.44 o 
  14  12  10        6.09       12.83     13.38 o 
  15  12  10       47.00       50.95     16.35 o 
   1  13  10        7.80        0.25     11.53 o 
   2  13  10       12.64      -11.38     11.38 o 
   3  13  10       18.64       23.87     14.59 o 
   4  13  10      123.47      127.24     31.36 o 
   5  13  10        4.70       -1.94     12.70 o 
   6  13  10      115.01       84.20     17.54 o 
   7  13  10       10.84       19.93     13.98 o 
   8  13  10       13.86        7.66     11.19 o 
   9  13  10        0.87       -9.92      9.92 o 
  10  13  10       37.53       62.00     17.00 o 
  11  13  10       71.78       60.34     16.92 o 
   0  14  10       79.18       61.74     29.13 o 
   1  14  10       31.49       60.31     20.41 o 
   2  14  10       11.45       -7.45     15.24 o 
   3  14  10        6.92      -15.08     15.08 o 
   4  14  10       14.06       26.12     26.08 o 
   1   1  11      134.37      139.57      7.65 o 
   2   1  11      109.78       92.36      7.69 o 
   3   1  11       71.82       78.97     11.43 o 
   4   1  11      411.19      457.04     13.08 o 
   5   1  11        0.09       -2.53      7.78 o 
   6   1  11      817.37      865.59     22.89 o 
   7   1  11       55.65       64.97     10.74 o 
   8   1  11       17.17        8.17      7.57 o 
   9   1  11       20.08       15.37      8.33 o 
  10   1  11       34.92       20.22      8.36 o 
  11   1  11      867.30      908.95     27.77 o 
  12   1  11       11.37        1.43      7.84 o 
  13   1  11       53.86       48.42      9.76 o 
  14   1  11      202.68      192.52     13.95 o 
  15   1  11      280.32      280.15     20.15 o 
  16   1  11      180.17      156.72     12.06 o 
  17   1  11      199.51      174.17     12.78 o 
  18   1  11      159.19      148.00     12.43 o 
  19   1  11        1.83        3.70      8.11 o 
  20   1  11       12.25        6.50      8.66 o 
  21   1  11       37.26       42.88     10.41 o 
  22   1  11       82.18       63.52     12.06 o 
  23   1  11      277.57      279.71     23.43 o 
  24   1  11       85.70      114.77     14.14 o 
  25   1  11        0.06       -8.72      9.61 o 
  26   1  11       41.07       61.71     16.26 o 
  27   1  11       53.66       73.75     13.67 o 
   0   2  11      213.93      231.86     21.81 o 
   1   2  11       38.54       39.96      5.85 o 
   2   2  11      186.99      196.24     10.79 o 
   3   2  11       36.70       28.20      5.42 o 
   4   2  11      302.92      314.12     18.67 o 
   5   2  11      122.88      122.63      9.61 o 
   6   2  11       98.89      109.30     10.62 o 
   7   2  11      241.19      250.83     14.31 o 
   8   2  11       58.86       47.84      9.15 o 
   9   2  11       25.78       33.43      8.59 o 
  10   2  11       40.37       41.45      8.71 o 
  11   2  11      311.87      321.73     16.47 o 
  12   2  11        2.51       -4.00      7.72 o 
  13   2  11      321.65      336.27     15.72 o 
  14   2  11       34.30       27.14      7.77 o 
  15   2  11      394.51      400.31     17.42 o 
  16   2  11       15.25       27.81      9.44 o 
  17   2  11      177.31      163.07     14.63 o 
  18   2  11        7.47        1.10      8.31 o 
  19   2  11       28.29       32.47     10.14 o 
  20   2  11       12.46        4.20      8.98 o 
  21   2  11       12.94       11.72      9.37 o 
  22   2  11       68.57       67.25     12.12 o 
  23   2  11       23.19       16.66     10.11 o 
  24   2  11        6.47        8.79     10.47 o 
  25   2  11        0.89       -3.03      9.39 o 
  26   2  11       42.38       79.58     13.91 o 
  27   2  11        1.59       -2.55     10.38 o 
   1   3  11      238.02      268.36     10.87 o 
   2   3  11       57.02       57.65      6.89 o 
   3   3  11       28.38       27.91      5.84 o 
   4   3  11        5.71        3.77      4.60 o 
   5   3  11      793.15      785.68     17.82 o 
   6   3  11        0.18        3.89      4.43 o 
   7   3  11      343.55      330.99     13.82 o 
   8   3  11      294.84      314.81     16.29 o 
   9   3  11      353.46      343.28     21.69 o 
  10   3  11      134.39      130.89     11.23 o 
  11   3  11        2.72        4.66      7.85 o 
  12   3  11      304.85      249.71     15.79 o 
  13   3  11      281.18      268.15     16.75 o 
  14   3  11        1.04        4.58      7.93 o 
  15   3  11      328.28      323.55     18.56 o 
  16   3  11       33.17       32.06      9.92 o 
  17   3  11      511.92      519.60     26.10 o 
  18   3  11        0.00        7.51      8.59 o 
  19   3  11       89.81      111.93     13.33 o 
  20   3  11        0.02        9.71      9.22 o 
  21   3  11       80.62      104.41     18.57 o 
  22   3  11        0.14        9.99      9.38 o 
  23   3  11      120.88       86.78     13.62 o 
  24   3  11       21.81        8.80     10.54 o 
  25   3  11        0.00        4.65      9.81 o 
  26   3  11        1.36       -2.41      9.34 o 
  27   3  11        4.33        9.36     10.57 o 
   0   4  11     2043.16     2048.36     48.78 o 
   1   4  11      281.72      329.28     13.86 o 
   2   4  11      459.24      457.93     15.07 o 
   3   4  11      625.26      610.94     16.63 o 
   4   4  11      818.55      824.32     20.78 o 
   5   4  11     2239.39     2220.15     38.41 o 
   6   4  11     1713.27     1719.33     30.08 o 
   7   4  11       14.58       18.55      7.16 o 
   8   4  11       59.45       49.59      7.80 o 
   9   4  11      271.26      282.19     14.99 o 
  10   4  11        2.55        5.72      7.81 o 
  11   4  11        0.47        4.76      7.65 o 
  12   4  11      104.56      107.46     11.76 o 
  13   4  11      126.35      122.04     12.66 o 
  14   4  11       94.06       84.07     11.64 o 
  15   4  11      239.64      236.27     17.79 o 
  16   4  11      154.58      187.43     15.24 o 
  17   4  11      426.15      401.84     21.38 o 
  18   4  11       50.02       31.59      9.76 o 
  19   4  11       73.99       76.59     12.18 o 
  20   4  11       16.97       40.08     10.94 o 
  21   4  11       76.37       84.45     12.69 o 
  22   4  11        0.77       -1.91      9.09 o 
  23   4  11       68.18       86.05     13.58 o 
  24   4  11        4.10       24.15     10.41 o 
  25   4  11        1.06        8.62     10.36 o 
  26   4  11        7.20        9.12     10.99 o 
   1   5  11     1450.36     1506.76     27.95 o 
   2   5  11      172.34      166.99     11.13 o 
   3   5  11      342.64      339.96     14.74 o 
   4   5  11     2326.98     2423.70     38.22 o 
   5   5  11      214.98      180.24     11.42 o 
   6   5  11       24.64       28.06      7.86 o 
   7   5  11        2.44       -2.38      6.17 o 
   8   5  11     1271.58     1325.38     26.90 o 
   9   5  11       46.04       42.43      7.32 o 
  10   5  11       81.72       64.86      8.01 o 
  11   5  11      192.74      190.12     12.81 o 
  12   5  11      244.11      219.02     15.40 o 
  13   5  11       50.76       45.18      9.77 o 
  14   5  11       37.72       38.25      9.34 o 
  15   5  11       22.64       20.20      9.32 o 
  16   5  11       12.96       11.86      9.10 o 
  17   5  11      153.64      157.12     14.99 o 
  18   5  11        3.76        4.05     15.28 o 
  19   5  11        4.88       12.24      9.68 o 
  20   5  11       77.36       92.68     13.82 o 
  21   5  11        6.57       26.35     15.49 o 
  22   5  11        2.45       12.53     10.48 o 
  23   5  11        4.11        2.89     10.17 o 
  24   5  11        0.46        9.27     10.35 o 
  25   5  11        0.04        9.17     13.16 o 
   0   6  11        9.51       -1.62     13.07 o 
   1   6  11     2637.63     2732.85     48.79 o 
   2   6  11       46.56       61.36     10.68 o 
   3   6  11      322.94      288.96     16.80 o 
   4   6  11       18.76       18.27      9.01 o 
   5   6  11        1.64        9.95      7.01 o 
   6   6  11     1631.06     1615.28     30.46 o 
   7   6  11      147.26      118.46     10.38 o 
   8   6  11      155.67      175.97     13.51 o 
   9   6  11        4.99       -0.62      5.94 o 
  10   6  11       93.29       94.75      8.95 o 
  11   6  11      512.85      462.18     17.28 o 
  12   6  11       24.20       25.38      7.97 o 
  13   6  11       37.69       40.80      8.61 o 
  14   6  11        2.10       18.33      8.05 o 
  15   6  11        2.22        9.64      7.96 o 
  16   6  11        8.22        8.44      8.07 o 
  17   6  11       24.01       17.52      8.55 o 
  18   6  11       22.60       32.36     10.72 o 
  19   6  11        1.45       11.82     10.27 o 
  20   6  11       17.11       22.14     10.57 o 
  21   6  11       11.79       18.31     10.71 o 
  22   6  11       17.75        4.75     10.20 o 
  23   6  11       25.13       21.14     11.68 o 
  24   6  11       18.01       40.75     12.62 o 
  25   6  11       35.83       38.20     13.20 o 
   1   7  11      888.46      864.40     26.59 o 
   2   7  11      426.94      448.64     21.03 o 
   3   7  11       72.99       76.09     11.42 o 
   4   7  11      185.04      174.46     14.38 o 
   5   7  11      174.06      161.74     13.99 o 
   6   7  11      139.07      141.85     13.74 o 
   7   7  11      341.39      324.68     18.42 o 
   8   7  11        0.69       -7.50      7.50 o 
   9   7  11        7.34       -5.81      7.45 o 
  10   7  11       29.64       19.79      6.71 o 
  11   7  11       62.08       56.06      8.26 o 
  12   7  11        1.53        0.55      6.23 o 
  13   7  11       90.18       83.79     10.46 o 
  14   7  11        1.37        2.67      7.62 o 
  15   7  11        4.79       -7.65      7.65 o 
  16   7  11       14.17       12.85      8.63 o 
  17   7  11       57.99       57.98     10.53 o 
  18   7  11        1.21        9.28      8.63 o 
  19   7  11       11.41        6.27      8.90 o 
  20   7  11       33.46       27.19     15.28 o 
  21   7  11       11.03       14.33     11.21 o 
  22   7  11        7.81       10.42     10.09 o 
  23   7  11       13.34       30.59     10.79 o 
  24   7  11        6.62       17.52     26.21 o 
   0   8  11       43.60       26.25     14.57 o 
   1   8  11       91.93       73.72     11.98 o 
   2   8  11      242.00      253.19     17.40 o 
   3   8  11       95.31       52.35     19.81 o 
   4   8  11       52.52       42.73     11.19 o 
   5   8  11        9.11       -4.95      8.49 o 
   6   8  11        1.95        8.03      8.72 o 
   7   8  11        0.91       -2.91      8.26 o 
   8   8  11        3.35        9.96      9.01 o 
   9   8  11       19.37       11.04      9.16 o 
  10   8  11       37.41       37.23     10.51 o 
  11   8  11      118.76      116.03     18.79 o 
  12   8  11      157.68      137.84     14.66 o 
  13   8  11      214.43      200.95     29.42 o 
  14   8  11       10.53        4.20      9.35 o 
  15   8  11        0.13       -1.18      8.31 o 
  16   8  11        1.18        4.06      8.07 o 
  17   8  11        8.60        9.64      9.07 o 
  18   8  11       14.74       16.39      9.55 o 
  19   8  11       42.71       53.55     11.65 o 
  20   8  11        0.19        4.31      9.86 o 
  21   8  11       55.08       74.62     16.70 o 
  22   8  11        0.04       -8.53      9.52 o 
   1   9  11      158.19      168.68     17.83 o 
   2   9  11       51.97       24.34     10.51 o 
   3   9  11        5.45        5.04     11.21 o 
   4   9  11      184.32      174.38     16.10 o 
   5   9  11        2.63        9.06      9.81 o 
   6   9  11       35.78       42.30     12.50 o 
   7   9  11        5.77        1.55      8.60 o 
   8   9  11       37.78       27.96     10.50 o 
   9   9  11       24.01       30.19     10.65 o 
  10   9  11       44.54       54.17     11.88 o 
  11   9  11       14.27        5.34     10.49 o 
  12   9  11       42.89       49.11     11.80 o 
  13   9  11      114.91      112.14     14.65 o 
  14   9  11       29.62       22.58     13.53 o 
  15   9  11        0.31       -3.63     12.38 o 
  16   9  11        8.42       14.11     13.69 o 
  17   9  11        0.86        9.31     13.81 o 
  18   9  11        3.82       -1.02     13.44 o 
  19   9  11        6.29       28.06     15.51 o 
  20   9  11       34.60       46.52     15.99 o 
  21   9  11        0.03      -13.06     13.06 o 
   0  10  11       67.68       69.14     18.82 o 
   1  10  11      100.44      127.18     24.71 o 
   2  10  11        3.82       -8.06      9.55 o 
   3  10  11        0.19        4.93     10.30 o 
   4  10  11        6.60       -7.87     10.31 o 
   5  10  11        3.85       -5.82     11.34 o 
   6  10  11      124.60      131.25     15.49 o 
   7  10  11       22.84       20.91     11.42 o 
   8  10  11       48.71       49.12     14.42 o 
   9  10  11       90.11       87.72     14.03 o 
  10  10  11       20.92       43.56     15.28 o 
  11  10  11        2.97       -9.32      9.32 o 
  12  10  11        1.64       -5.43     10.82 o 
  13  10  11       46.99       49.62     12.95 o 
  14  10  11        0.68      -12.71     12.71 o 
  15  10  11       97.81       92.79     18.01 o 
  16  10  11       26.09       11.98     24.45 o 
  17  10  11       23.96       45.95     16.87 o 
  18  10  11       15.76       30.48     15.59 o 
  19  10  11       34.74       35.26     20.61 o 
   1  11  11       10.47       12.96     11.35 o 
   2  11  11       73.96       58.95     13.43 o 
   3  11  11       25.90       25.00     11.99 o 
   4  11  11        1.60      -10.18     10.18 o 
   5  11  11       11.12       -2.75     10.36 o 
   6  11  11       26.33       34.89     12.12 o 
   7  11  11       44.52       30.05     18.67 o 
   8  11  11       65.38       45.80     13.55 o 
   9  11  11      120.19      130.12     16.74 o 
  10  11  11      161.62      175.20     18.14 o 
  11  11  11        0.04       -3.65     11.68 o 
  12  11  11        1.64        4.41     11.06 o 
  13  11  11        9.38       10.22     12.28 o 
  14  11  11       86.09       98.81     19.54 o 
  15  11  11        2.51       -9.07     22.26 o 
  16  11  11        0.75       -0.91     16.22 o 
   0  12  11       18.30       23.58     17.82 o 
   1  12  11        0.01       -9.41     17.41 o 
   2  12  11       10.68        4.67     11.62 o 
   3  12  11        0.32       -7.92     11.22 o 
   4  12  11        3.74      -10.76     10.76 o 
   5  12  11        2.03      -11.24     11.24 o 
   6  12  11       18.63       20.66     12.22 o 
   7  12  11        0.92      -10.72     10.72 o 
   8  12  11       14.05       -0.48     11.58 o 
   9  12  11       59.28       56.35     14.84 o 
  10  12  11       38.38       32.64     15.25 o 
  11  12  11       43.43       25.86     15.21 o 
  12  12  11       72.46       60.21     17.10 o 
  13  12  11        0.55       14.40     14.37 o 
   1  13  11        3.51      -11.10     11.10 o 
   2  13  11        1.36      -10.46     11.59 o 
   3  13  11        0.02      -17.76     17.76 o 
   4  13  11        5.99      -15.84     16.58 o 
   5  13  11       27.47       29.03     14.92 o 
   6  13  11        4.64      -13.53     13.53 o 
   7  13  11        6.83       13.57     14.69 o 
   8  13  11        5.20      -12.79     12.79 o 
   9  13  11       24.55       14.80     14.75 o 
   0   0  12       63.57       50.11      9.52 o 
   1   0  12       41.53       41.60     14.55 o 
   2   0  12     1604.03     1632.72     47.60 o 
   3   0  12      495.14      462.16     27.34 o 
   4   0  12      455.26      448.26     26.99 o 
   5   0  12     1913.99     1913.50     52.19 o 
   6   0  12      612.95      632.80     29.42 o 
   7   0  12     2165.31     2124.18     83.67 o 
   8   0  12      803.90      807.51     33.46 o 
   9   0  12        1.32       11.52     12.34 o 
  10   0  12      583.64      588.06     28.56 o 
  11   0  12       28.81       15.78     14.52 o 
  12   0  12     1324.42     1289.63     43.19 o 
  13   0  12      116.58      116.21     17.36 o 
  14   0  12       78.30       78.52     21.75 o 
  15   0  12     2062.41     2017.92     64.51 o 
  16   0  12      119.06      134.49     18.46 o 
  17   0  12        1.56        2.62     11.36 o 
  18   0  12      308.28      319.76     26.68 o 
  19   0  12        8.29       15.58     12.51 o 
  20   0  12      227.65      244.81     25.01 o 
  21   0  12      347.21      354.15     30.01 o 
  22   0  12       43.82       43.61     15.83 o 
  23   0  12       87.82       90.75     30.39 o 
  24   0  12        2.73       20.41     22.79 o 
  25   0  12       35.86       37.96     24.87 o 
  26   0  12      109.24      160.14     36.17 o 
  27   0  12       42.31       38.51     27.69 o 
   1   1  12      910.52      886.91     30.21 o 
   2   1  12       80.20       64.07     10.77 o 
   3   1  12     1444.72     1497.20     31.96 o 
   4   1  12       28.59       28.75      9.31 o 
   5   1  12       36.44       25.71      9.27 o 
   6   1  12      953.25     1028.41     26.22 o 
   7   1  12        1.73       -3.89      7.98 o 
   8   1  12       28.60       25.60     11.38 o 
   9   1  12     1614.05     1595.79     33.73 o 
  10   1  12       13.59       20.11      8.93 o 
  11   1  12      777.21      765.25     23.11 o 
  12   1  12      277.51      286.29     24.90 o 
  13   1  12      930.60     1005.13     26.87 o 
  14   1  12        0.21       -6.95      8.54 o 
  15   1  12      131.60      131.61     12.96 o 
  16   1  12      144.26      144.19     13.34 o 
  17   1  12       29.13       33.85      9.70 o 
  18   1  12       30.72       31.24     14.46 o 
  19   1  12       55.63       41.83     19.41 o 
  20   1  12      387.56      373.45     24.96 o 
  21   1  12      105.22      121.65     16.53 o 
  22   1  12      588.58      557.96     26.76 o 
  23   1  12       31.59       33.51     11.18 o 
  24   1  12       67.76       45.48     11.95 o 
  25   1  12       70.65       90.27     14.39 o 
  26   1  12        0.02        2.91     12.60 o 
   0   2  12      343.31      314.75     16.55 o 
   1   2  12       13.34       12.74      5.54 o 
   2   2  12      710.84      692.40     25.01 o 
   3   2  12       77.51       78.58      8.99 o 
   4   2  12        1.75       -3.70      8.47 o 
   5   2  12       86.88       85.11     11.12 o 
   6   2  12       13.48       10.35      8.62 o 
   7   2  12      526.58      523.15     19.53 o 
   8   2  12      270.91      287.40     15.99 o 
   9   2  12      360.28      348.90     18.60 o 
  10   2  12      412.36      420.48     18.01 o 
  11   2  12     1230.83     1205.54     29.09 o 
  12   2  12      542.26      573.09     20.83 o 
  13   2  12      306.47      309.04     16.98 o 
  14   2  12      418.33      402.24     33.39 o 
  15   2  12      380.46      375.11     30.05 o 
  16   2  12      533.91      522.04     24.73 o 
  17   2  12      596.56      587.77     23.37 o 
  18   2  12        3.19       -3.50      8.93 o 
  19   2  12       38.40       38.23     10.67 o 
  20   2  12        0.50       -4.12      8.80 o 
  21   2  12       21.99        6.97      9.82 o 
  22   2  12       12.20       16.62     10.45 o 
  23   2  12        1.39       -8.91      8.91 o 
  24   2  12       57.16       55.39     12.72 o 
  25   2  12        2.21        7.68     10.72 o 
  26   2  12       76.33       93.16     18.36 o 
   1   3  12      152.78      169.60     13.16 o 
   2   3  12      424.34      424.19     13.74 o 
   3   3  12      206.69      207.48     10.34 o 
   4   3  12     1413.05     1455.37     24.15 o 
   5   3  12     2704.17     2745.93     41.37 o 
   6   3  12     1184.65     1103.93     24.09 o 
   7   3  12      882.29      948.48     25.06 o 
   8   3  12      105.96       97.78     10.94 o 
   9   3  12      409.16      408.72     23.15 o 
  10   3  12       46.23       42.14     11.61 o 
  11   3  12     1725.35     1610.51     41.39 o 
  12   3  12      100.31      114.78     17.88 o 
  13   3  12     1568.18     1615.51     42.66 o 
  14   3  12        7.83        7.10      8.68 o 
  15   3  12      287.53      272.78     28.56 o 
  16   3  12       22.96        9.91     10.75 o 
  17   3  12       12.61       25.35      9.83 o 
  18   3  12       38.39       22.04     10.01 o 
  19   3  12       45.23       62.80     12.08 o 
  20   3  12        1.53        9.94     11.16 o 
  21   3  12       57.48       63.05     12.38 o 
  22   3  12       41.04       25.49     11.47 o 
  23   3  12       19.64       20.89     10.91 o 
  24   3  12       12.63        9.68     16.88 o 
  25   3  12       66.98       66.51     14.10 o 
  26   3  12        2.63       13.89     11.31 o 
   0   4  12      684.80      654.61     23.77 o 
   1   4  12      226.16      220.72     10.99 o 
   2   4  12      733.60      745.26     21.58 o 
   3   4  12      925.52      877.77     21.41 o 
   4   4  12      474.17      465.65     23.90 o 
   5   4  12      352.38      381.33     15.17 o 
   6   4  12     1928.20     1901.72     38.15 o 
   7   4  12       83.45       69.66     12.08 o 
   8   4  12       68.68       66.04     10.81 o 
   9   4  12      584.00      577.61     21.67 o 
  10   4  12       23.85       35.96     11.33 o 
  11   4  12      447.20      464.24     23.78 o 
  12   4  12      569.78      588.83     25.66 o 
  13   4  12      150.51      164.02     14.29 o 
  14   4  12      646.91      697.37     31.49 o 
  15   4  12       18.09       18.62      9.41 o 
  16   4  12       80.81      111.94     13.00 o 
  17   4  12        2.96        5.57      8.62 o 
  18   4  12       54.11       39.55     12.01 o 
  19   4  12      243.54      273.57     19.23 o 
  20   4  12      150.93      185.12     16.88 o 
  21   4  12      184.99      210.00     18.23 o 
  22   4  12       37.65       51.96     13.55 o 
  23   4  12        0.65       -1.73     10.11 o 
  24   4  12       54.16       46.53     14.99 o 
  25   4  12        7.70       26.71     12.17 o 
   1   5  12     1961.94     2013.92     39.39 o 
   2   5  12      721.05      728.38     20.60 o 
   3   5  12      378.36      386.71     15.74 o 
   4   5  12     3558.21     3575.25     50.75 o 
   5   5  12      422.29      413.55     16.61 o 
   6   5  12     1069.93     1106.92     25.89 o 
   7   5  12       17.37       23.03      7.54 o 
   8   5  12      113.11       93.49     11.47 o 
   9   5  12       12.79       22.12      8.81 o 
  10   5  12       74.10       48.71     10.43 o 
  11   5  12        1.87        0.07      7.90 o 
  12   5  12       49.67       62.14      9.63 o 
  13   5  12      400.46      374.12     20.05 o 
  14   5  12        0.27        1.18      9.32 o 
  15   5  12      194.88      263.31     19.36 o 
  16   5  12        1.89       -2.61      8.55 o 
  17   5  12       35.94       68.87     11.65 o 
  18   5  12        0.14       -4.17      8.75 o 
  19   5  12        0.82       12.97     10.20 o 
  20   5  12       97.46      114.40     14.39 o 
  21   5  12        3.45       -4.38      9.52 o 
  22   5  12       22.06       17.54     16.39 o 
  23   5  12       16.02        4.16     10.55 o 
  24   5  12       24.33       25.30     11.70 o 
  25   5  12       14.45       31.96     12.44 o 
   0   6  12      263.80      270.88     23.47 o 
   1   6  12        2.82        0.60      8.33 o 
   2   6  12      931.15      934.76     27.30 o 
   3   6  12        2.58       13.55      8.76 o 
   4   6  12      515.02      519.79     32.48 o 
   5   6  12      167.97      154.38     13.68 o 
   6   6  12       79.34       90.61      9.84 o 
   7   6  12        6.23       13.80      6.95 o 
   8   6  12       71.16       73.43      9.25 o 
   9   6  12      326.88      373.71     19.06 o 
  10   6  12      377.30      455.11     21.33 o 
  11   6  12       92.15       98.64     10.82 o 
  12   6  12      585.84      626.42     20.90 o 
  13   6  12      147.13      137.17     12.35 o 
  14   6  12      314.35      327.57     20.61 o 
  15   6  12        0.14       -1.69      7.55 o 
  16   6  12        0.97       -4.86      7.49 o 
  17   6  12      146.00      129.53     13.17 o 
  18   6  12        0.26       -4.61      8.05 o 
  19   6  12       22.38       28.36     10.02 o 
  20   6  12        2.53       -3.91     11.03 o 
  21   6  12       30.70       42.28     17.73 o 
  22   6  12        6.02       17.81     11.26 o 
  23   6  12       75.89       85.09     14.68 o 
  24   6  12       98.24      135.57     16.59 o 
   1   7  12       35.38       22.87      9.83 o 
   2   7  12      886.45      920.65     27.88 o 
   3   7  12      233.82      224.33     16.32 o 
   4   7  12      734.49      782.52     25.83 o 
   5   7  12      140.20      144.97     13.79 o 
   6   7  12        8.18       -0.55     11.17 o 
   7   7  12        0.65        2.27      8.17 o 
   8   7  12        3.93        3.57      8.39 o 
   9   7  12      178.69      167.94     14.69 o 
  10   7  12       22.02       24.76     17.32 o 
  11   7  12      623.51      652.51     23.84 o 
  12   7  12      239.73      265.69     15.82 o 
  13   7  12      557.83      643.44     21.48 o 
  14   7  12      225.71      227.46     15.22 o 
  15   7  12      212.83      207.66     15.12 o 
  16   7  12       78.80       81.57     11.29 o 
  17   7  12       35.43       50.31     10.52 o 
  18   7  12      120.19      110.24     13.04 o 
  19   7  12        0.23       13.51      9.66 o 
  20   7  12        0.86        6.34      9.65 o 
  21   7  12        1.80       -6.94      9.24 o 
  22   7  12       30.58       27.06     15.85 o 
  23   7  12       61.57       65.57     14.29 o 
   0   8  12      423.20      393.93     50.85 o 
   1   8  12        0.86        7.15      9.41 o 
   2   8  12      138.02      124.81     14.00 o 
   3   8  12       38.16       59.09     11.64 o 
   4   8  12       79.99       87.36     13.01 o 
   5   8  12      126.81      166.21     15.23 o 
   6   8  12      172.65      134.64     14.05 o 
   7   8  12      296.73      257.54     19.96 o 
   8   8  12      227.83      239.91     17.81 o 
   9   8  12      107.20       99.83     13.17 o 
  10   8  12      588.05      625.70     26.43 o 
  11   8  12       36.43       33.16     13.07 o 
  12   8  12      177.29      197.31     20.40 o 
  13   8  12        0.51       -3.40     11.53 o 
  14   8  12      145.05      143.59     19.03 o 
  15   8  12        1.06       -4.30     12.03 o 
  16   8  12       88.97      122.37     18.13 o 
  17   8  12       68.18       69.10     16.51 o 
  18   8  12       41.58       44.11     11.34 o 
  19   8  12      137.38      187.84     15.80 o 
  20   8  12        1.71       27.50     15.74 o 
  21   8  12       33.08       49.85     11.87 o 
   1   9  12      267.06      291.83     19.46 o 
   2   9  12        1.21       -9.38      9.38 o 
   3   9  12      139.26      146.63     16.26 o 
   4   9  12        0.56        2.06      9.82 o 
   5   9  12        0.37       -6.65      9.51 o 
   6   9  12        1.20       -5.98      9.14 o 
   7   9  12       18.94        4.57     13.11 o 
   8   9  12        2.82       19.56     10.03 o 
   9   9  12      136.48      165.73     21.03 o 
  10   9  12      170.80      216.78     17.75 o 
  11   9  12      298.02      270.59     26.03 o 
  12   9  12       32.72       17.42     13.74 o 
  13   9  12      319.14      357.28     29.67 o 
  14   9  12        3.14        6.79     13.60 o 
  15   9  12       57.50       60.44     16.09 o 
  16   9  12        0.23       13.36     15.60 o 
  17   9  12       44.02       48.69     16.48 o 
  18   9  12      262.45      322.26     26.96 o 
  19   9  12       30.61       53.16     17.49 o 
   0  10  12      147.68      132.70     21.71 o 
   1  10  12        0.13       -9.84      9.84 o 
   2  10  12      217.57      223.96     19.05 o 
   3  10  12       53.65       41.15     12.07 o 
   4  10  12       87.93       65.60     15.12 o 
   5  10  12      154.00      164.99     17.04 o 
   6  10  12       27.93       46.38     12.48 o 
   7  10  12        8.28        1.56     10.38 o 
   8  10  12       26.05       23.20     11.99 o 
   9  10  12      134.66      135.10     19.77 o 
  10  10  12      178.41      206.86     18.70 o 
  11  10  12        0.49       -4.68     10.54 o 
  12  10  12      360.45      349.22     27.46 o 
  13  10  12      124.02      140.77     20.71 o 
  14  10  12       36.54       32.69     16.18 o 
  15  10  12        2.88      -13.11     13.11 o 
  16  10  12       30.05       23.68     15.35 o 
  17  10  12       23.02       24.32     26.34 o 
   1  11  12      305.30      328.05     22.69 o 
   2  11  12       38.04       33.70     12.88 o 
   3  11  12      231.33      221.07     23.97 o 
   4  11  12      146.78      141.56     17.56 o 
   5  11  12        0.07      -11.59     11.59 o 
   6  11  12        2.14       -3.86     11.56 o 
   7  11  12       24.86       22.63     20.59 o 
   8  11  12       24.48       22.79     13.06 o 
   9  11  12       41.30       53.70     14.06 o 
  10  11  12       46.71       53.10     14.31 o 
  11  11  12       87.84       72.53     23.19 o 
  12  11  12       10.64       -3.40     14.26 o 
  13  11  12       29.67       20.42     16.93 o 
  14  11  12        1.19      -12.07     14.50 o 
  15  11  12       21.88       -3.92     14.73 o 
   0  12  12       52.94       40.52     19.85 o 
   1  12  12        0.08      -10.97     11.49 o 
   2  12  12       40.39       49.38     14.64 o 
   3  12  12       41.02       69.09     15.21 o 
   4  12  12      106.83       87.99     15.92 o 
   5  12  12        0.03      -10.61     11.71 o 
   6  12  12        1.98      -11.75     11.75 o 
   7  12  12       57.25       23.79     13.18 o 
   8  12  12       23.88       25.36     13.67 o 
   9  12  12       91.04       91.82     16.59 o 
  10  12  12       40.25       22.15     13.80 o 
  11  12  12       79.54       79.04     17.21 o 
   1  13  12        8.61      -11.80     11.80 o 
   2  13  12        9.67       -1.45     11.98 o 
   3  13  12       24.36        1.22     13.25 o 
   4  13  12       17.88       22.05     15.11 o 
   5  13  12      131.69      146.42     18.42 o 
   6  13  12       96.98      100.78     19.71 o 
   1   1  13      296.48      317.30     14.25 o 
   2   1  13       42.60       43.90      8.66 o 
   3   1  13       97.71      109.61     12.75 o 
   4   1  13       97.05      119.22     13.03 o 
   5   1  13       57.33       61.94     13.79 o 
   6   1  13        0.71        1.57      9.21 o 
   7   1  13      154.57      145.59     13.16 o 
   8   1  13       83.97       64.39     10.65 o 
   9   1  13       58.52       49.10     10.08 o 
  10   1  13       22.59       28.04      9.09 o 
  11   1  13      232.58      207.79     14.77 o 
  12   1  13      327.07      320.39     23.60 o 
  13   1  13       41.55       45.79     10.18 o 
  14   1  13      348.86      366.47     19.33 o 
  15   1  13      348.74      352.78     19.23 o 
  16   1  13      203.21      183.61     15.06 o 
  17   1  13      175.48      159.31     17.72 o 
  18   1  13        0.39       -7.76     12.63 o 
  19   1  13      169.91      167.76     17.98 o 
  20   1  13       31.91       37.33     12.31 o 
  21   1  13       22.26       -4.57     19.82 o 
  22   1  13        5.83       -5.73     17.23 o 
  23   1  13       33.48       28.68     13.87 o 
  24   1  13        0.22        2.81     14.66 o 
  25   1  13        0.00        7.07     16.03 o 
   0   2  13       20.06       29.04      9.27 o 
   1   2  13      631.91      651.61     19.16 o 
   2   2  13      229.92      241.67     13.98 o 
   3   2  13       40.45       54.20      8.87 o 
   4   2  13      265.40      274.72     13.97 o 
   5   2  13      190.63      209.08     14.66 o 
   6   2  13        5.05        5.48      9.08 o 
   7   2  13      136.02      168.46     21.22 o 
   8   2  13       94.91       87.40     11.26 o 
   9   2  13      260.00      281.63     16.08 o 
  10   2  13       43.31       40.55      9.74 o 
  11   2  13        1.25       -1.88      7.93 o 
  12   2  13      477.54      500.71     35.49 o 
  13   2  13       64.09       70.98     13.16 o 
  14   2  13       65.08       38.75     16.89 o 
  15   2  13      309.30      291.75     21.21 o 
  16   2  13      297.19      265.30     32.56 o 
  17   2  13       30.70       26.80     11.21 o 
  18   2  13       53.56       75.35     14.35 o 
  19   2  13       12.42        5.57     11.04 o 
  20   2  13        7.80        4.68     11.04 o 
  21   2  13        0.05        8.53     11.44 o 
  22   2  13       51.63       35.42     13.28 o 
  23   2  13       24.52       24.37     14.47 o 
  24   2  13      103.95      117.14     17.73 o 
  25   2  13       21.58       16.32     21.96 o 
   1   3  13      265.97      246.35     13.41 o 
   2   3  13       83.19       92.27     10.10 o 
   3   3  13        0.96        4.33      7.98 o 
   4   3  13       26.51       28.62      8.26 o 
   5   3  13      868.42      851.16     21.69 o 
   6   3  13      314.33      329.08     14.94 o 
   7   3  13     1580.64     1512.57     39.60 o 
   8   3  13      269.31      253.28     18.70 o 
   9   3  13      175.14      164.65     16.26 o 
  10   3  13       79.84       67.87     12.91 o 
  11   3  13      143.99      129.67     15.31 o 
  12   3  13       15.94       17.25     10.47 o 
  13   3  13       56.21       51.55     12.64 o 
  14   3  13        1.70       -2.87     10.02 o 
  15   3  13       52.22       50.11     13.14 o 
  16   3  13       45.53       28.86     11.80 o 
  17   3  13        4.46       19.21     11.33 o 
  18   3  13       12.65        5.35     10.48 o 
  19   3  13        9.20       -6.83      9.85 o 
  20   3  13       21.37       25.09     11.04 o 
  21   3  13        6.27        3.34     10.29 o 
  22   3  13       24.48       35.91     12.02 o 
  23   3  13       17.15       -0.34     13.52 o 
  24   3  13       33.57       23.88     11.45 o 
  25   3  13        5.12        8.39     18.56 o 
   0   4  13     2231.04     2316.74     47.39 o 
   1   4  13      483.13      534.61     18.09 o 
   2   4  13      108.73      108.62     10.10 o 
   3   4  13      334.88      333.51     14.91 o 
   4   4  13        7.25        7.85      9.77 o 
   5   4  13      226.62      253.10     15.67 o 
   6   4  13       33.49       29.91      9.17 o 
   7   4  13       97.97       90.94     11.45 o 
   8   4  13        8.10        1.06      8.51 o 
   9   4  13       42.69       40.34      9.89 o 
  10   4  13        6.43       12.97     10.65 o 
  11   4  13      203.42      206.64     18.67 o 
  12   4  13      178.24      177.57     17.67 o 
  13   4  13       32.21       22.84     11.52 o 
  14   4  13        1.90       -9.60      9.60 o 
  15   4  13        7.75       19.17     10.89 o 
  16   4  13        0.25       -3.55      8.93 o 
  17   4  13       40.58       42.00     10.70 o 
  18   4  13        8.84       19.83     10.28 o 
  19   4  13       34.10       30.80     11.18 o 
  20   4  13        0.25        1.60     10.19 o 
  21   4  13        2.23       16.77     10.55 o 
  22   4  13        8.34       25.93     11.70 o 
  23   4  13        1.01       -4.66     10.48 o 
  24   4  13        0.09       -6.50     10.43 o 
   1   5  13       84.79       87.06     11.25 o 
   2   5  13       53.79       56.28     10.21 o 
   3   5  13       87.41       95.44     11.19 o 
   4   5  13      212.61      236.45     13.23 o 
   5   5  13      105.67      124.69     15.88 o 
   6   5  13        1.76       -1.95      8.09 o 
   7   5  13       22.26       29.39      9.62 o 
   8   5  13       58.62       62.62     10.96 o 
   9   5  13      540.36      542.46     35.92 o 
  10   5  13        7.77        9.08      8.89 o 
  11   5  13       79.03       86.80     12.36 o 
  12   5  13       53.60       36.41     11.03 o 
  13   5  13        4.27       -6.41      8.16 o 
  14   5  13        0.08       -4.65      8.52 o 
  15   5  13      113.05      108.72     13.30 o 
  16   5  13       60.83       56.46     12.23 o 
  17   5  13        0.92       -8.39      8.39 o 
  18   5  13       26.12       35.73     11.09 o 
  19   5  13       19.06       12.02     10.73 o 
  20   5  13        3.42       -6.65      9.39 o 
  21   5  13       29.38       40.08     12.46 o 
  22   5  13        3.20        8.06     13.04 o 
  23   5  13        9.13        2.29     11.58 o 
  24   5  13        0.00        1.65     10.44 o 
   0   6  13     1228.17     1260.90     45.08 o 
   1   6  13      260.43      261.38     16.77 o 
   2   6  13      128.86      138.73     13.62 o 
   3   6  13       34.90       27.79      9.31 o 
   4   6  13      582.98      597.03     22.98 o 
   5   6  13        0.37        5.43      8.36 o 
   6   6  13       41.81       32.18     15.61 o 
   7   6  13       79.86       72.89     16.93 o 
   8   6  13       25.69       15.42      9.22 o 
   9   6  13       10.47        4.39      8.79 o 
  10   6  13       10.00       10.05      9.40 o 
  11   6  13       68.41       61.50     11.63 o 
  12   6  13      231.05      241.89     17.58 o 
  13   6  13      188.18      205.17     16.60 o 
  14   6  13       16.27       18.92      8.92 o 
  15   6  13      123.84      113.60     12.53 o 
  16   6  13       33.21       27.96     10.80 o 
  17   6  13      111.95      119.72     13.36 o 
  18   6  13        1.03       -0.83      8.95 o 
  19   6  13       62.53       64.96     11.91 o 
  20   6  13        0.01      -11.40     11.40 o 
  21   6  13       13.18       15.16     10.37 o 
  22   6  13        0.58        5.71     10.98 o 
  23   6  13        4.80        5.19     11.11 o 
   1   7  13      367.54      344.92     19.86 o 
   2   7  13      492.04      482.57     28.66 o 
   3   7  13        4.28        6.67      9.08 o 
   4   7  13      197.24      194.19     17.76 o 
   5   7  13     1027.08     1051.34     30.33 o 
   6   7  13        5.18       -8.15      8.15 o 
   7   7  13      751.67      781.23     31.80 o 
   8   7  13      240.99      224.39     39.12 o 
   9   7  13       74.50       79.41     18.43 o 
  10   7  13      235.88      232.06     21.48 o 
  11   7  13       16.86       15.29     12.65 o 
  12   7  13        7.20       -0.36     15.82 o 
  13   7  13       10.33        6.35     12.08 o 
  14   7  13        8.61        0.62      8.52 o 
  15   7  13        0.90       -9.04      9.04 o 
  16   7  13       73.18       58.30     20.21 o 
  17   7  13        0.02        2.68      9.21 o 
  18   7  13        0.23       -8.83      8.83 o 
  19   7  13        2.13        2.41     10.67 o 
  20   7  13        6.74       -9.19      9.19 o 
  21   7  13        1.81        8.70     10.23 o 
   0   8  13       82.52       68.40     16.94 o 
   1   8  13       84.60       83.75     19.02 o 
   2   8  13        4.14       10.97      9.81 o 
   3   8  13        9.52       21.58     10.34 o 
   4   8  13        2.89        3.54     10.02 o 
   5   8  13        0.06       -8.42      8.50 o 
   6   8  13        6.03       -7.52      9.29 o 
   7   8  13       26.05       19.16      9.93 o 
   8   8  13       14.95      -11.60     11.60 o 
   9   8  13       58.47       49.51     14.36 o 
  10   8  13       33.93       23.93     12.82 o 
  11   8  13       67.36       47.00     15.46 o 
  12   8  13       21.55       18.01     13.49 o 
  13   8  13        7.34       -0.22     13.22 o 
  14   8  13        1.30       12.80     12.61 o 
  15   8  13       12.57       21.45     14.03 o 
  16   8  13        8.84       -2.04     13.72 o 
  17   8  13       22.41       11.43     14.01 o 
  18   8  13      109.83      139.02     20.84 o 
  19   8  13        9.38       -4.17     14.58 o 
  20   8  13       23.26       13.66     15.13 o 
   1   9  13       13.86        8.94     10.00 o 
   2   9  13        1.52       -0.70      9.90 o 
   3   9  13       56.56       53.36     12.25 o 
   4   9  13        1.36       -6.25      9.80 o 
   5   9  13       17.42        7.66      9.85 o 
   6   9  13      173.17      206.66     17.89 o 
   7   9  13        5.16       -1.02     10.34 o 
   8   9  13       78.31       70.27     16.69 o 
   9   9  13       31.58       33.05     14.79 o 
  10   9  13       37.43       33.11     14.34 o 
  11   9  13        6.72      -15.19     15.19 o 
  12   9  13       10.64       -1.72     12.96 o 
  13   9  13       18.92       17.16     14.83 o 
  14   9  13       63.29       41.76     16.57 o 
  15   9  13       18.57        7.11     14.56 o 
  16   9  13       18.82        0.31     14.48 o 
  17   9  13        0.89       14.65     15.10 o 
  18   9  13       43.37       59.26     17.61 o 
   0  10  13       41.04        4.89     25.96 o 
   1  10  13       68.99       36.25     15.56 o 
   2  10  13       44.00       19.92     16.42 o 
   3  10  13       22.58       19.81     11.85 o 
   4  10  13       18.73       12.08     11.81 o 
   5  10  13       43.37       37.85     12.71 o 
   6  10  13        2.83       17.10     16.33 o 
   7  10  13       22.08       30.02     12.47 o 
   8  10  13        1.22       -1.53     11.44 o 
   9  10  13        7.88        9.80     16.64 o 
  10  10  13       87.26       80.94     24.12 o 
  11  10  13       13.11       13.16     14.26 o 
  12  10  13        7.80      -13.54     13.54 o 
  13  10  13       21.27       27.37     15.94 o 
  14  10  13        7.60        9.19     18.58 o 
  15  10  13        4.95      -13.29     13.29 o 
  16  10  13        7.06       10.49     15.67 o 
   1  11  13      112.14      126.92     17.12 o 
   2  11  13        3.36      -10.66     10.66 o 
   3  11  13       53.30       66.72     14.80 o 
   4  11  13        0.29        2.53     11.85 o 
   5  11  13      163.64      196.13     19.53 o 
   6  11  13       17.42       -0.07     11.53 o 
   7  11  13        8.45       -7.52     11.84 o 
   8  11  13       59.47       75.66     31.46 o 
   9  11  13       35.22       -5.96     23.70 o 
  10  11  13       39.83       19.02     16.14 o 
  11  11  13      162.16      165.29     32.19 o 
  12  11  13       23.61       -3.76     15.17 o 
  13  11  13        2.41       10.18     15.77 o 
   0  12  13       57.68       50.70     19.55 o 
   1  12  13        2.11        0.03     12.43 o 
   2  12  13        2.97      -10.49     11.21 o 
   3  12  13       16.46       26.83     14.71 o 
   4  12  13        0.82      -11.61     11.61 o 
   5  12  13       22.88       -2.15     23.00 o 
   6  12  13       39.57       36.38     14.39 o 
   7  12  13       10.78        0.91     13.25 o 
   8  12  13       17.22       -7.66     12.72 o 
   9  12  13       22.40      -15.13     15.13 o 
   0   0  14     2675.48     2401.44     90.05 o 
   1   0  14     1169.14     1272.89     72.02 o 
   2   0  14     1859.34     1857.65     54.42 o 
   3   0  14      212.09      180.91     21.29 o 
   4   0  14       49.31       34.86     15.77 o 
   5   0  14      299.05      342.79     26.19 o 
   6   0  14      126.55      117.45     18.58 o 
   7   0  14      509.51      483.58     28.48 o 
   8   0  14       21.33       27.50     14.17 o 
   9   0  14      575.50      598.54     64.22 o 
  10   0  14     1071.55     1056.57     40.23 o 
  11   0  14      178.99      212.04     23.68 o 
  12   0  14        1.51       -7.02     12.56 o 
  13   0  14     1073.17     1071.04     41.43 o 
  14   0  14      246.51      207.93     22.47 o 
  15   0  14        0.23        0.75     17.59 o 
  16   0  14       36.93       15.53     12.81 o 
  17   0  14       57.04       43.69     15.43 o 
  18   0  14      203.21      203.84     23.62 o 
  19   0  14       83.63       96.71     27.18 o 
  20   0  14        0.22       27.38     22.51 o 
  21   0  14       44.76       28.90     24.73 o 
  22   0  14       55.98       42.40     26.49 o 
  23   0  14       59.44       32.86     24.37 o 
  24   0  14       17.97       37.09     26.39 o 
  25   0  14      103.25      142.73     35.07 o 
   1   1  14      693.93      765.76     25.56 o 
   2   1  14     1202.19     1147.01     30.49 o 
   3   1  14      151.72      179.79     15.03 o 
   4   1  14      646.51      653.76     35.65 o 
   5   1  14        5.89        4.10      9.09 o 
   6   1  14      361.73      388.58     19.11 o 
   7   1  14       34.32       24.98      9.81 o 
   8   1  14      277.04      315.59     17.68 o 
   9   1  14       58.20       41.94     10.11 o 
  10   1  14       63.60       65.02     16.19 o 
  11   1  14      883.35      895.88     26.40 o 
  12   1  14      242.37      252.31     21.75 o 
  13   1  14       30.33       29.65      9.88 o 
  14   1  14      401.13      364.52     19.69 o 
  15   1  14       92.16       93.29     14.95 o 
  16   1  14       16.28       23.71     11.53 o 
  17   1  14       44.41       65.48     20.46 o 
  18   1  14      220.52      254.87     21.73 o 
  19   1  14       38.48       36.70     13.55 o 
  20   1  14      378.00      428.93     27.69 o 
  21   1  14        4.39       -9.92     10.72 o 
  22   1  14       81.52       52.02     14.64 o 
  23   1  14       58.33       62.47     20.96 o 
  24   1  14       22.97       23.19     16.65 o 
   0   2  14      151.89      173.53     21.90 o 
   1   2  14       55.10       59.61     11.88 o 
   2   2  14      125.73      134.87     11.02 o 
   3   2  14       42.09       62.51      9.43 o 
   4   2  14      284.73      273.31     14.13 o 
   5   2  14      168.78      192.34     12.70 o 
   6   2  14      633.18      641.85     22.30 o 
   7   2  14      205.05      199.27     14.69 o 
   8   2  14       22.56       28.42      9.82 o 
   9   2  14      612.11      631.63     40.53 o 
  10   2  14      400.14      379.69     26.15 o 
  11   2  14        2.28       17.49     11.23 o 
  12   2  14      949.64      912.14     40.39 o 
  13   2  14       22.81       27.40     13.29 o 
  14   2  14       19.29       15.46     11.07 o 
  15   2  14       24.23       24.76     11.61 o 
  16   2  14      115.69      116.28     15.87 o 
  17   2  14      253.59      265.87     21.60 o 
  18   2  14       53.40       56.22     13.63 o 
  19   2  14      299.64      345.90     26.56 o 
  20   2  14        0.13        4.70     14.37 o 
  21   2  14      158.94      160.93     19.16 o 
  22   2  14       70.75       70.90     15.54 o 
  23   2  14       37.37       43.36     14.45 o 
  24   2  14       10.02       16.71     14.26 o 
   1   3  14      578.18      592.72     21.54 o 
   2   3  14     2585.76     2619.98     41.20 o 
   3   3  14       77.56       72.47      9.89 o 
   4   3  14     1358.63     1330.48     27.39 o 
   5   3  14        1.24       -6.63      8.26 o 
   6   3  14      256.63      240.76     15.86 o 
   7   3  14       64.72       60.11     10.91 o 
   8   3  14        8.19       -7.50     10.04 o 
   9   3  14      151.00      135.24     16.10 o 
  10   3  14      130.74      106.25     15.31 o 
  11   3  14      132.79      170.13     18.60 o 
  12   3  14      108.45      118.60     17.18 o 
  13   3  14       69.89       78.11     14.17 o 
  14   3  14       36.61       28.02     12.13 o 
  15   3  14      102.36       97.05     14.98 o 
  16   3  14       86.76      112.92     15.89 o 
  17   3  14      170.67      162.02     18.13 o 
  18   3  14      307.36      307.39     23.76 o 
  19   3  14       88.68      101.08     16.34 o 
  20   3  14      338.33      326.23     25.57 o 
  21   3  14       33.22       43.11     14.70 o 
  22   3  14       37.63       33.28     13.95 o 
  23   3  14       43.09       15.72     13.03 o 
  24   3  14       79.93      100.33     17.32 o 
   0   4  14      638.98      706.21     43.47 o 
   1   4  14      490.55      551.81     25.73 o 
   2   4  14      123.79      146.15     13.39 o 
   3   4  14      145.89      161.29     13.67 o 
   4   4  14      106.05      140.92     13.27 o 
   5   4  14       10.95       -1.27      8.48 o 
   6   4  14       35.34       45.89     11.11 o 
   7   4  14      921.58      909.99     26.97 o 
   8   4  14       77.66       82.51     12.16 o 
   9   4  14      176.62      200.96     15.34 o 
  10   4  14       74.65       61.08     11.43 o 
  11   4  14       28.77       32.38     15.84 o 
  12   4  14       31.71       46.94     18.50 o 
  13   4  14       26.72       27.87     15.85 o 
  14   4  14      464.97      477.69     26.32 o 
  15   4  14      114.96      123.86     23.65 o 
  16   4  14      228.53      228.02     20.86 o 
  17   4  14      230.39      238.15     21.46 o 
  18   4  14       91.50       76.06     15.55 o 
  19   4  14      256.72      298.37     24.85 o 
  20   4  14        0.42       -0.97     12.25 o 
  21   4  14       86.47      118.60     18.11 o 
  22   4  14       59.94       63.70     20.68 o 
  23   4  14       18.88       31.46     14.95 o 
   1   5  14      833.51      923.99     27.24 o 
   2   5  14      633.81      646.39     28.07 o 
   3   5  14       17.24       35.79     12.32 o 
   4   5  14      302.56      347.75     22.84 o 
   5   5  14       11.63       30.29     17.81 o 
   6   5  14     1111.47     1084.30     29.84 o 
   7   5  14        6.09       12.06     11.69 o 
   8   5  14      249.28      255.36     16.90 o 
   9   5  14      263.69      260.17     19.35 o 
  10   5  14       18.29       17.78      9.62 o 
  11   5  14      138.05      153.26     15.59 o 
  12   5  14       30.90       38.03     11.55 o 
  13   5  14      181.37      205.70     16.76 o 
  14   5  14        1.38        5.79     10.13 o 
  15   5  14       37.33       37.12     14.72 o 
  16   5  14        0.02       -5.54     11.03 o 
  17   5  14       11.97       40.67     13.84 o 
  18   5  14       13.59       28.57     13.13 o 
  19   5  14       10.57        6.57     12.52 o 
  20   5  14       67.14       92.54     17.01 o 
  21   5  14        0.24        1.33     11.00 o 
  22   5  14       39.71       21.35     12.53 o 
   0   6  14     1704.64     1666.00     52.97 o 
   1   6  14       36.28       26.79     10.01 o 
   2   6  14       71.68       80.19     18.88 o 
   3   6  14      127.46      146.94     17.07 o 
   4   6  14        4.76        1.15     11.50 o 
   5   6  14      486.43      518.86     27.95 o 
   6   6  14      295.01      279.60     22.35 o 
   7   6  14      256.78      238.57     20.78 o 
   8   6  14       24.79        7.51     11.40 o 
   9   6  14      187.28      200.76     19.94 o 
  10   6  14        4.43       10.70      9.77 o 
  11   6  14      174.61      211.06     17.01 o 
  12   6  14        4.47       -0.68      9.64 o 
  13   6  14       14.71       12.92     10.33 o 
  14   6  14      211.09      204.75     17.41 o 
  15   6  14       23.53        8.82     10.30 o 
  16   6  14      196.57      215.69     18.39 o 
  17   6  14      120.75      124.44     15.33 o 
  18   6  14      116.19      114.17     13.68 o 
  19   6  14      216.70      244.85     18.53 o 
  20   6  14       20.10       31.20     12.67 o 
  21   6  14       99.42      118.09     14.58 o 
   1   7  14      132.77      154.34     15.71 o 
   2   7  14        6.12       -1.99     10.02 o 
   3   7  14      289.50      293.46     18.86 o 
   4   7  14      621.60      596.93     30.34 o 
   5   7  14        0.95       10.63     16.59 o 
   6   7  14       88.25       95.88     16.11 o 
   7   7  14       68.40       63.31     14.80 o 
   8   7  14        8.55       -3.25     12.19 o 
   9   7  14      124.82      129.55     17.39 o 
  10   7  14      151.55      153.36     18.76 o 
  11   7  14       53.45       69.59     15.50 o 
  12   7  14        0.61       12.59     15.02 o 
  13   7  14        5.61       -5.29     12.53 o 
  14   7  14       12.28        4.27     12.85 o 
  15   7  14        3.93       -0.03     13.20 o 
  16   7  14        9.93       -2.53     13.81 o 
  17   7  14      216.91      233.25     19.76 o 
  18   7  14       75.84       67.38     14.35 o 
  19   7  14      126.25      164.69     29.83 o 
  20   7  14       99.72       85.45     16.24 o 
   0   8  14       39.93       47.93     17.62 o 
   1   8  14        0.07      -11.98     11.98 o 
   2   8  14      198.90      194.34     21.00 o 
   3   8  14       55.66       69.33     12.99 o 
   4   8  14       73.65       81.02     13.35 o 
   5   8  14      272.75      255.05     22.54 o 
   6   8  14        3.08      -12.27     18.54 o 
   7   8  14      105.27       94.94     20.62 o 
   8   8  14        6.47        0.39     12.87 o 
   9   8  14      207.10      169.98     19.93 o 
  10   8  14       17.01       35.16     14.02 o 
  11   8  14       78.05       71.76     17.00 o 
  12   8  14      102.71      125.08     19.57 o 
  13   8  14       10.71       -0.98     15.54 o 
  14   8  14      157.23      189.93     22.20 o 
  15   8  14       41.69       24.63     21.44 o 
  16   8  14      100.01       80.32     19.43 o 
  17   8  14       50.46       51.66     16.82 o 
  18   8  14        0.80        6.62     14.49 o 
  19   8  14       31.24       48.81     24.41 o 
   1   9  14       97.44       89.70     14.21 o 
   2   9  14        8.55       -3.07     11.29 o 
   3   9  14       41.69       18.75     11.04 o 
   4   9  14       93.69       96.07     14.52 o 
   5   9  14       28.72       31.88     14.81 o 
   6   9  14      120.00      118.20     19.65 o 
   7   9  14        1.62       -5.49     13.12 o 
   8   9  14      184.64      214.23     22.79 o 
   9   9  14       31.26       31.14     15.35 o 
  10   9  14      121.03      128.05     19.63 o 
  11   9  14        0.05       17.21     14.09 o 
  12   9  14       80.57       76.11     20.41 o 
  13   9  14       29.38       11.38     15.16 o 
  14   9  14       50.39        9.46     15.60 o 
  15   9  14      199.42      257.76     25.85 o 
  16   9  14        0.43      -14.44     14.44 o 
  17   9  14        0.03       -5.85     14.99 o 
   0  10  14      772.15      865.96     45.02 o 
   1  10  14        6.73       -5.68     11.84 o 
   2  10  14      250.29      253.12     20.38 o 
   3  10  14       31.27       39.46     13.15 o 
   4  10  14        1.94      -15.15     15.15 o 
   5  10  14      228.94      239.87     20.38 o 
   6  10  14       57.33       49.45     20.87 o 
   7  10  14       63.67       52.46     16.95 o 
   8  10  14       34.56       42.03     16.26 o 
   9  10  14      171.18      175.72     22.50 o 
  10  10  14        5.35      -11.88     26.75 o 
  11  10  14       23.66       21.89     16.27 o 
  12  10  14        5.71        3.06     14.46 o 
  13  10  14       22.04       25.93     24.33 o 
  14  10  14      149.42      163.63     23.02 o 
   1  11  14       34.27       24.24     13.03 o 
   2  11  14        0.14       -6.61     16.53 o 
   3  11  14       62.35       58.75     15.20 o 
   4  11  14      295.57      253.03     21.70 o 
   5  11  14       67.77       80.39     16.25 o 
   6  11  14       64.97       44.08     23.50 o 
   7  11  14       17.23       -8.48     15.25 o 
   8  11  14       24.90       25.81     17.29 o 
   9  11  14       70.90       62.98     19.58 o 
  10  11  14       56.80       48.54     18.28 o 
  11  11  14        3.57       -5.56     15.53 o 
   0  12  14       34.20       33.54     21.80 o 
   1  12  14        0.11      -14.91     14.91 o 
   2  12  14        7.59       -6.36     14.37 o 
   3  12  14       52.25       55.87     15.85 o 
   4  12  14       34.62       18.58     17.91 o 
   5  12  14       63.13       38.16     20.21 o 
   6  12  14       57.72       43.80     18.31 o 
   1   1  15      374.14      360.76     19.54 o 
   2   1  15       87.86       76.50     12.35 o 
   3   1  15       11.04        9.06     10.17 o 
   4   1  15      225.47      180.24     15.27 o 
   5   1  15      243.53      246.54     16.69 o 
   6   1  15       12.35       29.55     10.46 o 
   7   1  15        1.52       -6.36      9.15 o 
   8   1  15      108.11      101.73     17.56 o 
   9   1  15       28.33       37.42     10.37 o 
  10   1  15      131.72      154.06     14.18 o 
  11   1  15      118.75      107.26     12.91 o 
  12   1  15       44.29        8.15     18.38 o 
  13   1  15        0.72        9.24     11.81 o 
  14   1  15       16.32       -1.95     10.89 o 
  15   1  15        4.16       -9.78      9.78 o 
  16   1  15        4.16       -1.40     12.58 o 
  17   1  15        2.33        1.26     11.41 o 
  18   1  15       30.20       55.42     14.40 o 
  19   1  15        3.85       -0.30     11.44 o 
  20   1  15        8.74       17.26     14.42 o 
  21   1  15       74.14       91.97     21.34 o 
  22   1  15      104.62      149.15     24.35 o 
  23   1  15        4.60       37.74     32.79 o 
   0   2  15      140.55      144.39     24.67 o 
   1   2  15       23.73       32.04     11.30 o 
   2   2  15       35.85       46.73     12.71 o 
   3   2  15      184.68      179.86     15.31 o 
   4   2  15       49.71       76.24     12.39 o 
   5   2  15      202.53      199.47     13.24 o 
   6   2  15       98.57      110.00     11.01 o 
   7   2  15      126.50       97.28     12.72 o 
   8   2  15        3.75       -2.83     12.28 o 
   9   2  15      124.85      105.29     15.28 o 
  10   2  15        1.32        8.67     11.81 o 
  11   2  15      464.62      418.07     24.35 o 
  12   2  15        2.77       -9.52      9.52 o 
  13   2  15      179.12      207.94     21.12 o 
  14   2  15        1.27        1.65     15.22 o 
  15   2  15       22.90       13.74     11.58 o 
  16   2  15        0.00       -3.01     17.54 o 
  17   2  15       10.03        3.83     20.75 o 
  18   2  15       45.11       37.58     13.44 o 
  19   2  15      197.03      166.15     22.50 o 
  20   2  15        1.74       21.39     15.79 o 
  21   2  15       15.93       27.27     13.77 o 
  22   2  15        0.46        2.54     16.94 o 
  23   2  15       27.26        3.89     12.59 o 
   1   3  15      420.23      440.27     21.23 o 
   2   3  15      267.48      308.48     18.99 o 
   3   3  15       10.79       26.45     12.61 o 
   4   3  15      119.39      124.01     16.15 o 
   5   3  15        5.12        1.87     11.04 o 
   6   3  15      221.87      233.93     15.99 o 
   7   3  15        1.43        0.77      8.85 o 
   8   3  15        3.09        6.34      8.94 o 
   9   3  15      457.31      454.21     40.87 o 
  10   3  15      122.17      140.45     18.48 o 
  11   3  15      142.71      140.47     17.13 o 
  12   3  15       39.06       31.57     17.83 o 
  13   3  15       39.98       38.17     12.49 o 
  14   3  15        0.08        4.09     10.97 o 
  15   3  15       95.63       95.78     16.53 o 
  16   3  15      176.05      182.21     19.75 o 
  17   3  15       39.58       23.91     13.44 o 
  18   3  15        3.69       -0.63     12.07 o 
  19   3  15       29.77       49.25     15.33 o 
  20   3  15        6.29        1.45     12.64 o 
  21   3  15        0.40      -10.99     10.99 o 
  22   3  15       10.24       26.46     13.79 o 
  23   3  15        2.78       -4.62     12.21 o 
   0   4  15      259.00      245.85     38.28 o 
   1   4  15       98.06       95.92     21.16 o 
   2   4  15      153.98      195.21     24.89 o 
   3   4  15      290.83      295.80     17.64 o 
   4   4  15      353.94      337.43     19.29 o 
   5   4  15        3.75       26.22     10.03 o 
   6   4  15      119.91      116.29     12.97 o 
   7   4  15      183.97      154.37     14.84 o 
   8   4  15       14.16       14.50      9.82 o 
   9   4  15      108.00      100.40     19.72 o 
  10   4  15      101.31       93.50     12.55 o 
  11   4  15        2.70        5.02      9.04 o 
  12   4  15      167.61      173.97     15.76 o 
  13   4  15      152.82      131.41     17.51 o 
  14   4  15       30.02       38.56     13.27 o 
  15   4  15       94.60       67.68     15.28 o 
  16   4  15       25.45        8.68     12.39 o 
  17   4  15        5.05        7.12     12.83 o 
  18   4  15       43.15       79.43     20.67 o 
  19   4  15       89.07       65.13     15.38 o 
  20   4  15       11.08       25.99     13.52 o 
  21   4  15        0.94        7.05     12.71 o 
  22   4  15        0.08       -4.26     12.24 o 
   1   5  15      160.14      132.21     23.47 o 
   2   5  15       57.32       51.22     17.81 o 
   3   5  15      307.70      264.09     29.62 o 
   4   5  15      379.78      363.63     23.98 o 
   5   5  15       31.30       31.90     12.58 o 
   6   5  15       60.89       74.10     14.82 o 
   7   5  15      321.18      277.67     21.87 o 
   8   5  15       56.82       49.06     11.17 o 
   9   5  15      113.39      114.13     13.90 o 
  10   5  15       10.48       11.18     13.43 o 
  11   5  15        0.23        3.95     14.87 o 
  12   5  15       42.42       49.55     11.85 o 
  13   5  15       42.66       54.78     12.37 o 
  14   5  15       13.41       27.76     10.74 o 
  15   5  15        2.28        1.36     10.08 o 
  16   5  15       40.16       37.58     11.97 o 
  17   5  15        1.18       -1.82     13.17 o 
  18   5  15       23.97       60.42     15.04 o 
  19   5  15       48.17       59.96     15.86 o 
  20   5  15        3.79       40.31     13.93 o 
  21   5  15        4.02       24.67     22.97 o 
   0   6  15      118.82       82.07     31.24 o 
   1   6  15        7.74        8.99     11.30 o 
   2   6  15        3.26      -10.53     10.53 o 
   3   6  15       38.34       16.50     12.53 o 
   4   6  15      293.46      299.16     27.84 o 
   5   6  15       37.37       43.86     14.13 o 
   6   6  15     1224.56     1173.02     38.93 o 
   7   6  15       63.74       49.52     14.65 o 
   8   6  15      204.18      212.45     20.70 o 
   9   6  15       80.74       45.26     17.37 o 
  10   6  15      243.16      250.30     22.42 o 
  11   6  15       20.36       23.39     12.92 o 
  12   6  15       18.67        7.48     12.85 o 
  13   6  15       69.71       62.95     12.79 o 
  14   6  15        7.62       17.45     10.74 o 
  15   6  15        0.36       10.70     10.79 o 
  16   6  15       46.74       33.90     13.21 o 
  17   6  15       37.71       33.31     19.29 o 
  18   6  15       39.60       33.39     12.66 o 
  19   6  15        9.81       -0.23     11.86 o 
  20   6  15       38.51       50.11     17.44 o 
   1   7  15       15.20       -8.27     11.42 o 
   2   7  15        2.06        6.42     11.60 o 
   3   7  15       33.82       20.28     13.06 o 
   4   7  15        1.37       -5.88     11.35 o 
   5   7  15      161.58      130.27     18.13 o 
   6   7  15      253.34      244.30     22.12 o 
   7   7  15       59.87       65.08     15.25 o 
   8   7  15       22.95        2.82     12.77 o 
   9   7  15        7.79       -1.68     12.50 o 
  10   7  15        0.90        0.25     14.03 o 
  11   7  15        3.95      -12.41     12.41 o 
  12   7  15       32.86       51.21     15.79 o 
  13   7  15       54.42       52.95     15.73 o 
  14   7  15       60.37       60.20     16.86 o 
  15   7  15       74.33       83.99     17.48 o 
  16   7  15       12.49        8.34     22.85 o 
  17   7  15        0.01       -0.68     16.62 o 
  18   7  15      276.23      303.77     27.39 o 
  19   7  15       10.40        2.48     14.13 o 
   0   8  15       61.04       42.49     21.17 o 
   1   8  15        0.17      -12.14     12.14 o 
   2   8  15       42.31       24.87     14.16 o 
   3   8  15       11.36        9.29     13.33 o 
   4   8  15       36.49        5.79     12.90 o 
   5   8  15        0.00       -4.25     14.15 o 
   6   8  15       11.66        0.44     12.97 o 
   7   8  15       66.77       81.49     17.70 o 
   8   8  15       12.98       18.98     14.27 o 
   9   8  15       22.72       26.16     14.33 o 
  10   8  15        0.22       -9.23     13.48 o 
  11   8  15       31.72       -7.18     13.55 o 
  12   8  15        0.22       -0.47     14.17 o 
  13   8  15      160.15      156.48     20.81 o 
  14   8  15       38.85       19.21     15.86 o 
  15   8  15        0.02       -9.19     13.88 o 
  16   8  15        9.76       -0.13     14.42 o 
  17   8  15        0.55       -3.95     15.13 o 
   1   9  15      143.07      143.35     20.59 o 
   2   9  15       11.17        0.24     13.70 o 
   3   9  15      151.02      145.35     20.81 o 
   4   9  15       20.34       33.24     16.11 o 
   5   9  15        5.20      -12.61     13.53 o 
   6   9  15       22.25       26.83     15.42 o 
   7   9  15       37.19       35.57     25.89 o 
   8   9  15        0.57       -0.72     14.43 o 
   9   9  15        0.23        3.50     14.86 o 
  10   9  15        0.00       12.49     15.46 o 
  11   9  15       21.70        6.86     15.76 o 
  12   9  15        0.63      -15.87     17.31 o 
  13   9  15        4.74      -14.31     14.31 o 
  14   9  15        0.32      -14.16     14.16 o 
  15   9  15       17.46        0.17     18.45 o 
   0  10  15        9.30       -7.78     16.54 o 
   1  10  15       14.40       -5.93     11.63 o 
   2  10  15        0.66      -13.48     13.48 o 
   3  10  15        1.13      -11.62     14.11 o 
   4  10  15      117.82      101.07     19.45 o 
   5  10  15        0.73      -16.92     16.92 o 
   6  10  15        5.19      -13.10     14.73 o 
   7  10  15       28.36       19.78     16.75 o 
   8  10  15        8.91       12.15     16.64 o 
   9  10  15        2.00      -13.49     15.04 o 
  10  10  15       19.49       16.99     17.25 o 
  11  10  15        6.84      -11.28     17.45 o 
  12  10  15        0.11      -15.65     15.65 o 
   1  11  15        9.46        4.09     12.83 o 
   2  11  15      135.87      144.66     18.56 o 
   3  11  15       28.63       14.62     16.21 o 
   4  11  15       29.07       27.04     18.01 o 
   5  11  15       19.52        7.81     16.43 o 
   6  11  15       21.47      -10.51     15.73 o 
   7  11  15       30.76       36.83     17.68 o 
   8  11  15        3.77      -13.65     13.65 o 
   0   0  16     1706.11     1710.50     78.24 o 
   1   0  16        1.30       26.30     17.06 o 
   2   0  16       21.24       12.12     15.70 o 
   3   0  16      195.99      199.97     43.21 o 
   4   0  16        1.29       13.63     15.43 o 
   5   0  16       84.52      113.91     19.80 o 
   6   0  16      150.75      146.97     30.26 o 
   7   0  16      324.64      295.57     56.41 o 
   8   0  16        0.71       -9.82     14.84 o 
   9   0  16      830.06      889.93     39.60 o 
  10   0  16      334.56      359.04     28.84 o 
  11   0  16        0.29       16.71     13.99 o 
  12   0  16      100.24      100.64     18.47 o 
  13   0  16      132.61      136.39     20.21 o 
  14   0  16      222.74      244.79     58.38 o 
  15   0  16       16.77      -15.70     19.82 o 
  16   0  16       22.04       52.85     24.01 o 
  17   0  16      125.90      118.54     31.30 o 
  18   0  16      132.05      128.73     33.06 o 
  19   0  16        4.45       51.92     26.22 o 
  20   0  16      137.82      189.12     37.65 o 
  21   0  16       20.16       36.25     25.23 o 
  22   0  16        4.78       37.10     26.74 o 
   1   1  16      298.61      315.65     19.50 o 
   2   1  16       91.44       71.43     13.01 o 
   3   1  16        1.33        9.87     10.33 o 
   4   1  16        4.64       11.98     10.53 o 
   5   1  16       14.76        9.23     10.54 o 
   6   1  16      294.91      314.28     19.04 o 
   7   1  16        0.66       -4.71     11.00 o 
   8   1  16      916.60      914.23     28.18 o 
   9   1  16       94.51      124.10     14.04 o 
  10   1  16      283.95      250.05     28.96 o 
  11   1  16      645.55      644.11     28.39 o 
  12   1  16       26.48       24.05     18.18 o 
  13   1  16      154.11      190.81     19.00 o 
  14   1  16        2.41       -2.35     12.71 o 
  15   1  16      173.55      144.04     17.94 o 
  16   1  16       49.92       37.09     19.17 o 
  17   1  16       87.62       83.10     18.22 o 
  18   1  16       83.74       97.04     16.68 o 
  19   1  16        2.79       21.62     16.92 o 
  20   1  16        2.59        6.55     15.94 o 
  21   1  16       63.81      116.01     22.90 o 
  22   1  16       31.90       59.62     19.76 o 
   0   2  16      143.73      218.09     27.40 o 
   1   2  16        7.66       15.82     13.99 o 
   2   2  16       83.73       88.98     13.79 o 
   3   2  16      393.22      372.85     20.38 o 
   4   2  16       23.40       28.76     11.46 o 
   5   2  16      167.57      166.35     15.48 o 
   6   2  16        0.00      -11.39     11.39 o 
   7   2  16       21.34       23.35     12.99 o 
   8   2  16        4.01       -0.69     11.35 o 
   9   2  16        0.39       -8.40     10.91 o 
  10   2  16      361.97      361.75     24.14 o 
  11   2  16      174.15      202.04     19.55 o 
  12   2  16      128.27      143.15     17.44 o 
  13   2  16        0.59        4.24     11.57 o 
  14   2  16       57.58       88.46     15.83 o 
  15   2  16       15.93        8.80     13.88 o 
  16   2  16      254.68      313.10     24.22 o 
  17   2  16      145.45      164.74     20.70 o 
  18   2  16       16.29        9.84     13.11 o 
  19   2  16      169.04      181.50     20.85 o 
  20   2  16       67.19       71.32     16.19 o 
  21   2  16       10.28       16.04     13.71 o 
  22   2  16       30.72       78.10     21.04 o 
   1   3  16      563.00      571.01     27.76 o 
   2   3  16      231.24      175.71     18.77 o 
   3   3  16      403.54      445.10     26.25 o 
   4   3  16       28.56       25.80     15.90 o 
   5   3  16        0.02       11.40     12.44 o 
   6   3  16      177.56      191.13     19.20 o 
   7   3  16       54.83       48.62     10.81 o 
   8   3  16      320.89      316.25     28.99 o 
   9   3  16      197.23      234.93     17.16 o 
  10   3  16      319.31      297.98     19.02 o 
  11   3  16      327.13      386.11     25.02 o 
  12   3  16       28.40       13.90     12.65 o 
  13   3  16        8.21        7.51     13.42 o 
  14   3  16      368.06      345.64     25.18 o 
  15   3  16        8.85        2.17     12.19 o 
  16   3  16       61.76       67.48     15.13 o 
  17   3  16        1.81       14.75     21.88 o 
  18   3  16       93.00      125.11     18.47 o 
  19   3  16       15.95       37.25     15.02 o 
  20   3  16       11.11       16.52     20.94 o 
  21   3  16       21.23       20.42     14.18 o 
   0   4  16      237.83      256.36     40.60 o 
   1   4  16        5.86        9.45     24.94 o 
   2   4  16      160.98      204.67     26.32 o 
   3   4  16      142.62      155.82     24.26 o 
   4   4  16      374.24      417.22     33.34 o 
   5   4  16      361.56      357.53     24.14 o 
   6   4  16       78.01       75.76     12.01 o 
   7   4  16      152.53      155.79     15.06 o 
   8   4  16      387.07      366.63     20.61 o 
   9   4  16       45.96       49.63     11.54 o 
  10   4  16       14.38        8.87     10.21 o 
  11   4  16       58.81       65.94     12.07 o 
  12   4  16      211.29      207.63     17.10 o 
  13   4  16        0.05        6.15     10.01 o 
  14   4  16      173.22      207.67     28.58 o 
  15   4  16        1.06        8.04     12.53 o 
  16   4  16       69.95       70.27     15.90 o 
  17   4  16        5.38       17.15     13.34 o 
  18   4  16        1.30       11.92     13.83 o 
  19   4  16        0.23        6.91     13.46 o 
  20   4  16       25.51       13.63     13.61 o 
  21   4  16        8.65        5.80     13.02 o 
   1   5  16       96.07       68.91     43.31 o 
   2   5  16       51.36       46.06     20.21 o 
   3   5  16      283.58      299.88     30.68 o 
   4   5  16       66.07       63.08     21.20 o 
   5   5  16      327.68      312.33     22.82 o 
   6   5  16      270.74      305.19     23.00 o 
   7   5  16      301.51      259.22     28.26 o 
   8   5  16      371.24      372.39     25.13 o 
   9   5  16        3.00      -16.53     16.53 o 
  10   5  16       40.61       47.98     12.11 o 
  11   5  16      235.38      246.31     18.19 o 
  12   5  16      153.91      146.98     15.74 o 
  13   5  16       81.25       91.10     13.92 o 
  14   5  16        6.09       16.34     10.91 o 
  15   5  16       17.07       21.87     14.93 o 
  16   5  16        1.55        3.78     12.17 o 
  17   5  16        0.67       -8.84     10.71 o 
  18   5  16       33.70       42.11     12.97 o 
  19   5  16        7.31       18.74     12.31 o 
  20   5  16       12.79       22.65     12.30 o 
   0   6  16       14.65      -11.78     23.84 o 
   1   6  16       29.12       -1.46     18.56 o 
   2   6  16       20.25       17.79     20.49 o 
   3   6  16        0.69       -8.62     30.03 o 
   4   6  16      186.57      168.73     19.31 o 
   5   6  16       82.17       76.80     18.91 o 
   6   6  16      472.51      552.72     32.10 o 
   7   6  16      830.05      909.22     35.26 o 
   8   6  16       32.10       29.35     16.33 o 
   9   6  16       71.14       75.24     16.50 o 
  10   6  16      280.15      277.70     32.16 o 
  11   6  16        4.60       -9.83     12.45 o 
  12   6  16      238.84      235.53     22.70 o 
  13   6  16       19.02       41.93     15.74 o 
  14   6  16       83.26      122.45     19.43 o 
  15   6  16        2.57        3.41     14.94 o 
  16   6  16      108.43       89.50     18.34 o 
  17   6  16        6.61        8.38     12.57 o 
  18   6  16        9.86       28.67     12.54 o 
  19   6  16        2.06       18.24     17.61 o 
   1   7  16       53.11       40.27     21.81 o 
   2   7  16      139.13      125.84     46.06 o 
   3   7  16        0.33      -17.73     17.97 o 
   4   7  16        2.79        4.72     12.74 o 
   5   7  16       58.47       12.49     26.42 o 
   6   7  16        0.55       -1.83     12.52 o 
   7   7  16        2.10        3.03     12.95 o 
   8   7  16       65.80       68.45     17.12 o 
   9   7  16      372.55      337.33     26.14 o 
  10   7  16       42.67       37.39     16.24 o 
  11   7  16      208.24      161.48     23.24 o 
  12   7  16      118.70      120.55     24.62 o 
  13   7  16        5.53       -5.74     20.08 o 
  14   7  16        9.68       12.30     14.50 o 
  15   7  16        7.51        1.23     14.76 o 
  16   7  16      135.63      185.62     31.01 o 
  17   7  16        0.04      -10.32     14.36 o 
   0   8  16      113.30       85.32     34.28 o 
   1   8  16        1.67        4.15     20.67 o 
   2   8  16       20.78       36.22     21.88 o 
   3   8  16      108.16      127.50     19.39 o 
   4   8  16        0.02      -12.52     13.10 o 
   5   8  16        9.79        6.46     14.54 o 
   6   8  16        2.59      -13.41     13.41 o 
   7   8  16       72.36       37.74     16.30 o 
   8   8  16      235.07      259.46     24.84 o 
   9   8  16       36.48       28.95     16.47 o 
  10   8  16      149.78      137.11     20.75 o 
  11   8  16       27.29       -9.50     13.71 o 
  12   8  16      202.80      199.11     23.71 o 
  13   8  16        2.51       -4.93     14.98 o 
  14   8  16       95.55      104.69     30.58 o 
  15   8  16       13.98       -0.64     24.22 o 
   1   9  16       30.96       22.34     33.91 o 
   2   9  16        5.58       -2.07     14.74 o 
   3   9  16       17.44       31.19     16.61 o 
   4   9  16        3.44      -13.18     13.18 o 
   5   9  16       49.13       36.77     16.53 o 
   6   9  16       59.13       71.86     20.23 o 
   7   9  16       85.63       83.10     19.23 o 
   8   9  16       92.15       94.78     20.22 o 
   9   9  16      101.50       86.21     19.61 o 
  10   9  16       97.89       63.89     18.27 o 
  11   9  16       88.76       80.88     19.71 o 
  12   9  16        9.70       -8.39     14.21 o 
  13   9  16      121.19      128.94     21.56 o 
   0  10  16       49.74        5.20     33.92 o 
   1  10  16       12.07      -14.90     21.03 o 
   2  10  16       37.58       31.16     17.66 o 
   3  10  16       15.71      -13.95     13.95 o 
   4  10  16       37.55       15.02     16.24 o 
   5  10  16       91.66       97.85     20.92 o 
   6  10  16        2.06      -18.07     18.07 o 
   7  10  16      174.69      254.27     26.54 o 
   8  10  16       46.84       83.90     19.87 o 
   9  10  16      103.54       71.19     19.72 o 
  10  10  16       23.22       11.90     18.04 o 
   1  11  16       45.98       21.29     24.10 o 
   2  11  16       30.39       -2.23     16.96 o 
   3  11  16       32.95       17.48     17.61 o 
   1   1  17       97.75      115.11     14.89 o 
   2   1  17      134.56      132.79     15.67 o 
   3   1  17        2.58       11.99     11.42 o 
   4   1  17      163.62      126.75     14.74 o 
   5   1  17        1.32        1.49     11.17 o 
   6   1  17        0.78       -7.93     14.18 o 
   7   1  17      113.84      120.39     21.25 o 
   8   1  17       55.93       50.21     14.57 o 
   9   1  17      179.85      171.99     18.50 o 
  10   1  17       64.61       68.30     14.60 o 
  11   1  17       35.42       40.91     18.08 o 
  12   1  17      388.60      349.65     25.00 o 
  13   1  17        0.10       18.68     19.97 o 
  14   1  17        0.04       11.40     12.50 o 
  15   1  17       36.88       47.25     15.02 o 
  16   1  17        8.70        6.94     14.30 o 
  17   1  17        0.48       39.63     27.89 o 
  18   1  17        0.03       57.22     19.56 o 
  19   1  17       26.83       41.50     20.04 o 
  20   1  17        4.72       40.59     19.62 o 
   0   2  17      141.21      123.03     21.19 o 
   1   2  17       48.75       47.05     12.97 o 
   2   2  17      123.89      106.02     14.96 o 
   3   2  17       38.06       38.82     12.85 o 
   4   2  17       30.27       43.07     14.52 o 
   5   2  17       16.85       18.01     13.67 o 
   6   2  17        8.98        5.39     12.40 o 
   7   2  17       29.82        6.16     13.07 o 
   8   2  17       40.70       43.47     14.06 o 
   9   2  17       16.55       13.77     29.98 o 
  10   2  17       41.89       49.37     14.39 o 
  11   2  17        8.86       33.96     13.82 o 
  12   2  17       31.07       26.92     15.27 o 
  13   2  17      118.87      104.06     20.43 o 
  14   2  17       88.91       93.91     16.32 o 
  15   2  17        7.74        3.46     12.65 o 
  16   2  17       30.68       41.85     30.18 o 
  17   2  17       11.53       11.73     17.72 o 
  18   2  17        0.00       24.06     13.70 o 
  19   2  17        6.76        6.54     13.09 o 
  20   2  17        0.00       16.51     17.70 o 
   1   3  17      211.72      174.05     25.68 o 
   2   3  17       80.86       75.82     16.32 o 
   3   3  17       86.25       90.22     17.02 o 
   4   3  17       48.75       68.39     15.70 o 
   5   3  17        3.75       -0.10     12.66 o 
   6   3  17       94.77       92.38     16.60 o 
   7   3  17       23.95       39.32     14.14 o 
   8   3  17       16.50       15.76     13.10 o 
   9   3  17        6.10        0.93     12.42 o 
  10   3  17        6.97       20.71     12.99 o 
  11   3  17      112.02      108.80     15.75 o 
  12   3  17      305.10      293.54     23.88 o 
  13   3  17      169.75      201.01     20.54 o 
  14   3  17       80.58       72.12     18.04 o 
  15   3  17       19.17       12.59     13.14 o 
  16   3  17       63.19       61.91     15.71 o 
  17   3  17       47.62       70.16     17.96 o 
  18   3  17       53.06       44.53     17.20 o 
  19   3  17        5.72       13.19     22.34 o 
  20   3  17        0.27       16.39     13.82 o 
   0   4  17      100.72      135.65     35.65 o 
   1   4  17      183.84      162.43     25.37 o 
   2   4  17        2.43       -5.53     22.07 o 
   3   4  17       11.59       10.57     18.57 o 
   4   4  17        0.04       34.05     20.15 o 
   5   4  17       15.10       -7.47     17.18 o 
   6   4  17       32.76       17.36     20.66 o 
   7   4  17       31.72       53.38     15.69 o 
   8   4  17       47.00       29.00     25.22 o 
   9   4  17       24.46       12.68     29.96 o 
  10   4  17       28.88       19.48     11.20 o 
  11   4  17      196.82      195.38     17.36 o 
  12   4  17        8.13       -1.79     15.38 o 
  13   4  17       12.29       29.58     11.55 o 
  14   4  17        0.77      -10.44     10.44 o 
  15   4  17        8.13      -10.52     10.52 o 
  16   4  17       17.74       31.84     20.17 o 
  17   4  17        9.76        8.35     15.85 o 
  18   4  17        1.01       10.98     17.25 o 
  19   4  17       13.40       23.50     22.65 o 
   1   5  17        0.53       -6.34     17.35 o 
   2   5  17       85.85      101.44     23.46 o 
   3   5  17       24.57       13.72     18.90 o 
   4   5  17       45.69       30.62     19.43 o 
   5   5  17        0.95      -16.91     16.91 o 
   6   5  17        1.99       13.73     18.44 o 
   7   5  17        0.72       -6.77     17.66 o 
   8   5  17      100.83       98.38     22.62 o 
   9   5  17        3.55      -11.40     11.40 o 
  10   5  17       39.70        3.28     13.39 o 
  11   5  17        2.29       -4.94     12.46 o 
  12   5  17        1.73       20.02     13.45 o 
  13   5  17        0.00       11.75     11.16 o 
  14   5  17        2.58      -10.44     10.44 o 
  15   5  17        7.26        3.55     12.16 o 
  16   5  17        4.73       13.79     11.66 o 
  17   5  17        2.58       26.87     21.64 o 
  18   5  17        2.16        3.18     12.89 o 
   0   6  17       92.11       52.06     32.26 o 
   1   6  17       80.32       50.68     22.57 o 
   2   6  17       16.32      -11.12     18.88 o 
   3   6  17       17.02       21.81     20.96 o 
   4   6  17        0.06      -15.61     18.42 o 
   5   6  17        0.37       -7.61     17.66 o 
   6   6  17        1.99        2.87     18.45 o 
   7   6  17        0.03      -17.54     17.54 o 
   8   6  17        0.92        3.71     13.40 o 
   9   6  17       22.22       27.78     17.19 o 
  10   6  17        5.28        3.26     14.56 o 
  11   6  17        4.02        1.49     13.85 o 
  12   6  17       15.71        9.29     13.73 o 
  13   6  17        0.77       -2.91     13.83 o 
  14   6  17       11.04       27.97     15.68 o 
  15   6  17       34.10       29.07     16.33 o 
  16   6  17       11.54       11.64     15.31 o 
  17   6  17        1.60      -14.04     14.57 o 
   1   7  17       43.84       63.05     24.80 o 
   2   7  17       33.79       51.71     22.67 o 
   3   7  17        0.34       -9.13     20.37 o 
   4   7  17        3.48        3.71     27.42 o 
   5   7  17       68.86       51.97     34.31 o 
   6   7  17       10.61      -21.40     21.40 o 
   7   7  17       55.81       32.90     15.83 o 
   8   7  17        1.09       15.57     14.16 o 
   9   7  17        2.63        4.85     14.85 o 
  10   7  17        1.61        3.80     14.05 o 
  11   7  17        0.23       18.98     21.67 o 
  12   7  17       76.05       82.65     18.79 o 
  13   7  17       25.65       41.57     17.05 o 
  14   7  17        0.01      -12.88     12.88 o 
  15   7  17        0.05       20.60     24.99 o 
   0   8  17      130.75      104.39     37.54 o 
   1   8  17        5.02      -19.96     19.96 o 
   2   8  17       38.48       32.54     22.75 o 
   3   8  17        7.35       -2.31     31.62 o 
   4   8  17        2.56        7.64     21.61 o 
   5   8  17       23.55        4.49     21.25 o 
   6   8  17        3.24       -4.06     22.14 o 
   7   8  17       34.99       41.16     17.30 o 
   8   8  17        1.56       -4.05     14.24 o 
   9   8  17        9.45       -7.59     14.77 o 
  10   8  17       11.81        3.53     26.10 o 
  11   8  17        1.11       -0.34     15.32 o 
  12   8  17       12.28        0.23     22.28 o 
  13   8  17       34.14       10.66     24.60 o 
   1   9  17       32.58       10.65     24.92 o 
   2   9  17        0.80      -11.47     20.84 o 
   3   9  17       16.18      -18.96     21.44 o 
   4   9  17       49.45       20.43     23.85 o 
   5   9  17      101.47       83.24     27.60 o 
   6   9  17        0.47      -14.90     14.90 o 
   7   9  17       55.93        4.64     15.52 o 
   8   9  17       10.16      -18.91     18.91 o 
   9   9  17        4.05       -1.83     16.10 o 
  10   9  17       10.37        2.41     15.81 o 
   0  10  17       18.20       20.19     34.49 o 
   1  10  17        0.42       20.86     24.49 o 
   2  10  17        0.58      -20.85     20.85 o 
   3  10  17        5.23      -19.83     19.83 o 
   4  10  17        0.82      -20.55     20.55 o 
   5  10  17        7.79        8.09     23.54 o 
   0   0  18      363.36      356.47     44.02 o 
   1   0  18       25.57       10.36     36.60 o 
   2   0  18      148.04      164.82     24.46 o 
   3   0  18       33.64       24.83     18.08 o 
   4   0  18       22.59       37.88     26.15 o 
   5   0  18      111.59       69.98     26.97 o 
   6   0  18        6.50       -0.98     15.81 o 
   7   0  18       74.16      126.32     40.22 o 
   8   0  18       46.40       65.51     25.35 o 
   9   0  18        0.85      -13.31     14.80 o 
  10   0  18       25.32       25.27     28.95 o 
  11   0  18      101.56      153.06     32.33 o 
  12   0  18       96.93      121.01     32.51 o 
  13   0  18       58.86       57.19     28.79 o 
  14   0  18      200.87      220.31     40.25 o 
  15   0  18        0.01        2.47     21.74 o 
  16   0  18       98.64       84.99     29.58 o 
  17   0  18       13.43       42.85     27.16 o 
  18   0  18      129.46      162.16     37.22 o 
  19   0  18      148.47      145.09     38.58 o 
   1   1  18      875.56      938.02     30.82 o 
   2   1  18        2.91       -3.51     11.78 o 
   3   1  18        4.98        1.70     11.65 o 
   4   1  18       93.76      103.59     15.14 o 
   5   1  18       39.49        9.55     11.90 o 
   6   1  18      196.84      185.79     20.15 o 
   7   1  18       23.19       29.51     13.93 o 
   8   1  18       17.45       14.49     13.15 o 
   9   1  18       25.06       20.17     13.84 o 
  10   1  18       86.01       83.25     16.79 o 
  11   1  18        5.98       -2.90     11.84 o 
  12   1  18      169.18      141.28     18.54 o 
  13   1  18      153.13      162.61     19.69 o 
  14   1  18        2.39       -2.05     15.13 o 
  15   1  18      102.41      130.03     23.17 o 
  16   1  18       48.69       65.67     19.80 o 
  17   1  18      110.48      123.03     23.28 o 
  18   1  18      106.65      186.73     27.66 o 
  19   1  18        2.17       19.56     24.29 o 
   0   2  18      534.78      520.89     35.15 o 
   1   2  18        2.89       -0.14     11.78 o 
   2   2  18       19.49        7.72     14.62 o 
   3   2  18      540.55      437.14     27.43 o 
   4   2  18        1.59       -1.95     13.53 o 
   5   2  18      153.16      137.58     18.40 o 
   6   2  18       67.51       81.80     17.28 o 
   7   2  18       47.43       75.92     16.66 o 
   8   2  18      572.42      616.96     32.22 o 
   9   2  18       55.91       48.22     15.14 o 
  10   2  18      417.87      420.46     27.67 o 
  11   2  18      188.24      191.09     20.24 o 
  12   2  18       12.43       22.82     14.02 o 
  13   2  18       35.74       30.41     15.14 o 
  14   2  18        6.13        4.88     12.88 o 
  15   2  18        9.94       17.13     13.92 o 
  16   2  18       19.92       13.87     13.77 o 
  17   2  18       54.17       66.12     24.17 o 
  18   2  18      128.09      146.50     25.29 o 
   1   3  18      433.47      402.61     42.84 o 
   2   3  18        1.83      -11.43     17.33 o 
   3   3  18       35.44       47.98     37.69 o 
   4   3  18      343.62      420.71     28.05 o 
   5   3  18        1.11       17.98     14.41 o 
   6   3  18      152.92      133.05     18.87 o 
   7   3  18       18.51       17.16     14.47 o 
   8   3  18       13.54       -4.42     17.40 o 
   9   3  18       91.68       91.63     27.12 o 
  10   3  18        0.27        3.60     16.11 o 
  11   3  18        2.17        6.42     13.86 o 
  12   3  18       21.29       20.20     23.17 o 
  13   3  18       20.81       36.58     14.49 o 
  14   3  18       27.72       34.29     19.90 o 
  15   3  18      372.01      422.83     29.51 o 
  16   3  18       18.73       22.34     21.08 o 
  17   3  18      213.42      248.19     24.59 o 
  18   3  18       15.88       18.37     14.48 o 
   0   4  18      552.03      572.90     57.07 o 
   1   4  18       12.61       -8.44     19.74 o 
   2   4  18      441.54      462.75     37.82 o 
   3   4  18       22.49       -4.83     22.70 o 
   4   4  18        0.66      -15.99     18.33 o 
   5   4  18      451.66      398.44     35.85 o 
   6   4  18        8.99      -13.20     17.47 o 
   7   4  18       25.66       54.42     20.25 o 
   8   4  18        0.08      -12.15     17.52 o 
   9   4  18       19.85       12.74     19.67 o 
  10   4  18       61.16      100.06     17.95 o 
  11   4  18       21.47       28.53     18.00 o 
  12   4  18       16.06       17.77     14.08 o 
  13   4  18       27.30       24.54     14.82 o 
  14   4  18        1.29       -5.88     11.33 o 
  15   4  18       35.37       20.84     12.84 o 
  16   4  18       41.74       48.84     18.46 o 
  17   4  18       50.12       49.63     13.99 o 
   1   5  18       65.21       95.47     24.44 o 
   2   5  18        5.42      -15.83     18.76 o 
   3   5  18      199.27      237.52     36.30 o 
   4   5  18      105.93       73.46     32.06 o 
   5   5  18       75.60       64.14     22.47 o 
   6   5  18       17.31       41.17     21.44 o 
   7   5  18      148.35      146.59     38.09 o 
   8   5  18       34.79       -7.13     26.81 o 
   9   5  18       54.20       58.04     21.46 o 
  10   5  18        0.14       -4.08     19.09 o 
  11   5  18       48.91       41.81     21.05 o 
  12   5  18        3.48        9.92     18.86 o 
  13   5  18       48.54       51.70     19.60 o 
  14   5  18       37.28       21.20     22.23 o 
  15   5  18       73.89       67.15     17.54 o 
  16   5  18       52.43       41.90     16.82 o 
   0   6  18      122.03      101.10     35.89 o 
   1   6  18       15.63       12.29     20.42 o 
   2   6  18      197.98      223.24     31.38 o 
   3   6  18        9.91      -13.06     19.90 o 
   4   6  18       19.30       -8.06     20.55 o 
   5   6  18       46.88       47.80     26.69 o 
   6   6  18        2.22       -0.79     21.12 o 
   7   6  18       92.68      123.80     25.93 o 
   8   6  18       11.64        8.51     20.59 o 
   9   6  18       89.59       71.28     24.56 o 
  10   6  18        0.03       16.79     21.56 o 
  11   6  18        0.14       -4.82     19.28 o 
  12   6  18       56.80       32.08     16.35 o 
  13   6  18        4.20       -7.07     14.45 o 
  14   6  18       47.02       55.38     17.43 o 
  15   6  18       52.81       35.86     17.05 o 
   1   7  18       20.02       23.17     23.21 o 
   2   7  18       15.43       -3.69     23.84 o 
   3   7  18       33.19        3.44     22.36 o 
   4   7  18        0.30      -21.43     21.43 o 
   5   7  18       50.28       48.19     24.53 o 
   6   7  18       36.93       36.86     43.83 o 
   7   7  18        6.39      -19.32     19.32 o 
   8   7  18      162.70      130.56     28.18 o 
   9   7  18       48.98       -1.82     44.81 o 
  10   7  18       31.82       26.56     23.28 o 
  11   7  18       82.24       74.56     26.32 o 
  12   7  18       31.18       26.21     16.25 o 
  13   7  18       93.85       94.49     20.18 o 
   0   8  18       39.54       34.65     37.03 o 
   1   8  18        0.01      -20.53     20.53 o 
   2   8  18      116.43      115.45     28.67 o 
   3   8  18       10.96       -1.40     22.16 o 
   4   8  18        0.64      -21.03     21.03 o 
   5   8  18       31.24       43.22     30.29 o 
   6   8  18       73.12       52.04     26.78 o 
   7   8  18      237.57      223.56     32.75 o 
   8   8  18       92.47       95.52     26.83 o 
   9   8  18       32.32       40.93     24.27 o 
  10   8  18       25.37       14.36     28.08 o 
   1   9  18       96.56       84.23     39.28 o 
   2   9  18       16.50       12.81     26.13 o 
   3   9  18       85.73       60.75     26.09 o 
   4   9  18        3.25      -12.23     22.20 o 
   5   9  18        3.91       12.90     23.42 o 
   6   9  18       71.54       74.01     31.75 o 
   1   1  19       38.02       52.17     14.31 o 
   2   1  19        0.09      -11.80     11.80 o 
   3   1  19       54.12       55.21     14.35 o 
   4   1  19       14.33       -9.91     13.59 o 
   5   1  19        6.83      -13.52     13.53 o 
   6   1  19        9.79        1.46     14.17 o 
   7   1  19        0.19        6.91     14.04 o 
   8   1  19       27.07       33.38     21.20 o 
   9   1  19       12.97       15.78     15.17 o 
  10   1  19       21.35       26.14     14.90 o 
  11   1  19        0.25      -12.62     12.62 o 
  12   1  19        1.16       -9.62     12.81 o 
  13   1  19       67.91       89.69     22.63 o 
  14   1  19        0.46      -15.23     16.26 o 
  15   1  19       24.96       51.81     19.83 o 
  16   1  19        7.23       12.37     18.33 o 
  17   1  19       61.37      112.79     23.07 o 
   0   2  19       34.17       -0.78     26.74 o 
   1   2  19        6.74       15.96     19.44 o 
   2   2  19        0.00      -13.62     13.62 o 
   3   2  19       15.27        1.64     14.83 o 
   4   2  19      145.58      161.41     20.58 o 
   5   2  19       54.79       43.09     16.14 o 
   6   2  19      170.88      156.01     19.91 o 
   7   2  19       17.63       11.86     18.63 o 
   8   2  19       62.81       78.38     16.49 o 
   9   2  19       28.75       50.98     18.66 o 
  10   2  19        0.10       10.28     14.49 o 
  11   2  19        0.31        0.21     14.05 o 
  12   2  19       13.62       -4.69     13.77 o 
  13   2  19       11.63        6.00     21.54 o 
  14   2  19       19.55       17.19     22.93 o 
  15   2  19        4.28       20.93     20.20 o 
  16   2  19        1.99       23.57     18.22 o 
   1   3  19        1.03       -1.93     35.54 o 
   2   3  19      110.17       88.95     23.16 o 
   3   3  19        7.62       13.00     19.16 o 
   4   3  19        7.10        7.35     19.50 o 
   5   3  19       53.83       44.56     21.20 o 
   6   3  19       10.63        2.56     22.52 o 
   7   3  19       34.26       33.03     15.59 o 
   8   3  19        0.02       30.33     17.56 o 
   9   3  19        0.02        8.06     14.45 o 
  10   3  19       33.65       24.15     15.20 o 
  11   3  19        5.05       12.73     14.81 o 
  12   3  19       30.54       -5.80     14.29 o 
  13   3  19        7.02       -0.14     13.92 o 
  14   3  19        0.65        2.99     21.99 o 
  15   3  19        0.30       -9.41     23.19 o 
  16   3  19        5.47       20.04     18.00 o 
   0   4  19      115.07       63.88     31.14 o 
   1   4  19        0.35       35.78     21.39 o 
   2   4  19       11.19      -11.86     19.84 o 
   3   4  19       14.91       33.33     21.29 o 
   4   4  19       44.87       12.46     21.87 o 
   5   4  19       44.16       58.72     22.66 o 
   6   4  19      186.25      113.53     26.32 o 
   7   4  19        1.93        2.24     18.45 o 
   8   4  19        0.01      -12.72     17.85 o 
   9   4  19        4.47      -12.76     19.40 o 
  10   4  19       20.61       33.37     42.01 o 
  11   4  19       23.68       31.91     24.56 o 
  12   4  19       34.35       48.72     21.24 o 
  13   4  19       34.44       28.13     19.78 o 
  14   4  19        8.56       16.90     21.77 o 
  15   4  19        0.48        1.95     14.15 o 
   1   5  19        2.44      -26.86     37.32 o 
   2   5  19        0.11        1.42     20.94 o 
   3   5  19        9.37       10.02     20.59 o 
   4   5  19       14.21      -17.58     20.38 o 
   5   5  19        0.00      -24.47     43.38 o 
   6   5  19       13.01      -12.64     19.61 o 
   7   5  19        0.29      -19.10     19.10 o 
   8   5  19        0.01      -20.21     20.21 o 
   9   5  19        3.08       -8.06     19.92 o 
  10   5  19        5.05      -19.03     21.24 o 
  11   5  19        0.74       -5.46     18.86 o 
  12   5  19        9.38        3.21     18.58 o 
  13   5  19       44.37       26.34     21.67 o 
  14   5  19        1.73       -5.70     18.46 o 
   0   6  19        2.04      -20.36     29.16 o 
   1   6  19        1.18      -19.97     19.97 o 
   2   6  19        4.87       -1.33     20.71 o 
   3   6  19       10.57      -16.21     21.20 o 
   4   6  19        5.44      -24.26     39.42 o 
   5   6  19        0.49      -16.60     20.14 o 
   6   6  19        0.06        5.76     25.77 o 
   7   6  19        3.48      -24.08     29.10 o 
   8   6  19      147.44      101.11     26.76 o 
   9   6  19       75.06       27.53     23.95 o 
  10   6  19       31.57       23.02     22.18 o 
  11   6  19        0.29      -12.16     23.93 o 
  12   6  19        1.13       16.93     21.82 o 
   1   7  19       12.53      -21.77     22.42 o 
   2   7  19        6.91      -21.05     21.05 o 
   3   7  19        1.07      -20.88     20.88 o 
   4   7  19       46.25       54.53     24.58 o 
   5   7  19       53.16       49.38     24.61 o 
   6   7  19       28.48       51.63     24.08 o 
   7   7  19       36.99       32.15     23.02 o 
   8   7  19      126.98       90.15     26.91 o 
   9   7  19      133.21      107.10     28.23 o 
  10   7  19       12.18      -18.97     18.97 o 
   0   8  19      111.10       79.46     37.85 o 
   1   8  19       22.33       34.51     25.78 o 
   2   8  19       21.13      -21.63     21.63 o 
   3   8  19       12.44      -20.30     21.68 o 
   4   8  19       40.39       -3.20     23.65 o 
   5   8  19      116.90      111.45     27.86 o 
   6   8  19       45.10       36.73     31.86 o 
   0   0  20        0.18        1.65     28.04 o 
   1   0  20        3.22        6.30     19.85 o 
   2   0  20        2.58      -16.72     16.72 o 
   3   0  20       28.02        8.59     21.60 o 
   4   0  20       36.41       10.17     19.78 o 
   5   0  20        1.32      -34.00     41.91 o 
   6   0  20       44.03       60.30     31.14 o 
   7   0  20      208.20      200.47     39.96 o 
   8   0  20      133.16      138.16     33.49 o 
   9   0  20      145.14      156.48     35.94 o 
  10   0  20      106.22      148.27     34.96 o 
  11   0  20      147.36      124.70     33.99 o 
  12   0  20       26.53       54.50     30.02 o 
  13   0  20       43.50       64.93     29.88 o 
  14   0  20       27.49      100.06     32.67 o 
   1   1  20      104.84      108.86     19.96 o 
   2   1  20       20.17       17.45     16.15 o 
   3   1  20        1.14        2.65     15.59 o 
   4   1  20        5.99       -4.17     15.61 o 
   5   1  20       27.47       33.34     16.77 o 
   6   1  20      178.51      209.26     22.93 o 
   7   1  20       54.71       54.56     17.50 o 
   8   1  20      245.06      307.78     25.92 o 
   9   1  20       49.01       39.82     16.78 o 
  10   1  20       45.04       69.27     21.21 o 
  11   1  20       39.73       53.38     21.17 o 
  12   1  20       11.97       14.54     26.64 o 
  13   1  20       73.16       88.84     23.52 o 
  14   1  20        1.47        0.87     34.95 o 
   0   2  20       95.51       91.43     36.32 o 
   1   2  20      233.64      217.15     29.66 o 
   2   2  20      147.42      203.17     44.84 o 
   3   2  20      218.97      260.45     30.93 o 
   4   2  20       16.74       14.31     19.83 o 
   5   2  20       42.01       42.39     19.07 o 
   6   2  20       33.48        7.44     15.76 o 
   7   2  20        3.91      -14.65     14.65 o 
   8   2  20       67.99       93.85     19.04 o 
   9   2  20       17.68       -8.66     14.49 o 
  10   2  20        1.89        5.19     14.34 o 
  11   2  20       69.57       80.12     18.13 o 
  12   2  20       40.06       31.69     16.37 o 
  13   2  20       63.76       82.34     18.88 o 
  14   2  20        2.29       -4.77     31.80 o 
   1   3  20       77.54       58.52     23.02 o 
   2   3  20       11.27        8.27     41.12 o 
   3   3  20        6.64       -1.86     19.80 o 
   4   3  20       24.92       19.48     21.75 o 
   5   3  20       58.35       76.12     28.82 o 
   6   3  20       70.80       93.63     25.12 o 
   7   3  20       90.25      103.64     25.65 o 
   8   3  20      118.24      129.40     26.38 o 
   9   3  20       27.68       22.81     26.95 o 
  10   3  20       72.07       78.13     24.05 o 
  11   3  20        9.70       19.35     15.57 o 
  12   3  20       30.63       19.77     23.74 o 
  13   3  20      108.21      110.25     21.02 o 
   0   4  20      183.20      117.33     39.65 o 
   1   4  20        7.41       20.89     23.10 o 
   2   4  20       33.55       15.59     26.18 o 
   3   4  20       32.05        8.01     21.07 o 
   4   4  20       18.88       25.95     23.17 o 
   5   4  20      136.94       97.53     25.89 o 
   6   4  20       25.09        6.31     20.20 o 
   7   4  20      111.91      119.36     27.28 o 
   8   4  20       22.23       24.88     21.83 o 
   9   4  20      104.31       90.37     25.86 o 
  10   4  20       53.76       64.62     29.30 o 
  11   4  20       26.57       22.57     21.66 o 
  12   4  20        6.74      -16.96     16.96 o 
   1   5  20       12.31       -6.23     22.04 o 
   2   5  20       23.06      -21.38     21.38 o 
   3   5  20        0.07       -9.02     21.33 o 
   4   5  20        1.12      -20.47     20.47 o 
   5   5  20        7.13       -8.64     20.02 o 
   6   5  20       22.66      -17.50     19.85 o 
   7   5  20        1.72      -19.24     19.24 o 
   8   5  20       89.10       84.39     26.17 o 
   9   5  20       16.10       13.24     28.57 o 
  10   5  20      137.85      105.60     25.83 o 
  11   5  20        3.05        3.39     21.17 o 
   0   6  20      138.85      160.73     42.93 o 
   1   6  20        1.75        0.85     30.70 o 
   2   6  20       71.88       74.18     27.50 o 
   3   6  20        5.44      -22.71     22.71 o 
   4   6  20        8.98        3.59     27.84 o 
   5   6  20       21.62       20.21     23.60 o 
   6   6  20       31.33      -32.58     32.58 o 
   7   6  20      122.02      121.27     28.37 o 
   8   6  20        9.38       25.11     23.66 o 
   1   7  20        0.39      -22.22     22.22 o 
   2   7  20       12.39       17.50     23.97 o 
   3   7  20      110.40       67.37     27.17 o 
   4   7  20        1.86        4.45     24.48 o 
   5   7  20       20.25       38.77     33.43 o 
   1   1  21        5.37      -19.80     19.80 o 
   2   1  21        0.27      -15.43     15.97 o 
   3   1  21        3.99      -16.00     16.00 o 
   4   1  21       37.54       23.43     27.83 o 
   5   1  21        0.60      -12.74     16.16 o 
   6   1  21        2.14       -9.87     15.71 o 
   7   1  21       10.17       17.33     16.73 o 
   8   1  21       29.88       -6.92     19.96 o 
   9   1  21        0.50       -3.72     19.56 o 
  10   1  21        4.45       -5.63     19.40 o 
  11   1  21        1.35        8.33     19.15 o 
   0   2  21       15.42       20.05     31.99 o 
   1   2  21        1.11      -22.40     22.40 o 
   2   2  21       25.34       -9.57     21.41 o 
   3   2  21        6.19      -12.75     35.88 o 
   4   2  21        4.87      -11.50     26.00 o 
   5   2  21       10.63       22.55     21.57 o 
   6   2  21       20.94       17.81     22.61 o 
   7   2  21        0.22      -19.60     34.58 o 
   8   2  21       21.75       35.69     16.85 o 
   9   2  21        7.73        7.36     16.09 o 
  10   2  21      129.44      162.54     22.33 o 
  11   2  21        3.85        0.13     17.93 o 
   1   3  21       30.39       21.64     23.44 o 
   2   3  21        0.17      -18.57     18.57 o 
   3   3  21       23.67        5.97     21.62 o 
   4   3  21       18.55      -14.88     22.45 o 
   5   3  21        0.96       -2.00     20.58 o 
   6   3  21       13.38       -1.00     37.47 o 
   7   3  21       70.44       -3.19     20.93 o 
   8   3  21       19.85      -19.02     19.02 o 
   9   3  21       22.13       -7.15     19.62 o 
  10   3  21       95.77       88.78     25.68 o 
   0   4  21       15.06      -21.88     29.24 o 
   1   4  21       77.42        9.13     23.13 o 
   2   4  21        0.23      -20.49     20.49 o 
   3   4  21        4.96      -38.09     42.33 o 
   4   4  21       46.96       -6.56     26.78 o 
   5   4  21        4.57      -21.84     21.84 o 
   6   4  21        0.11       -7.67     21.10 o 
   7   4  21        0.63       -2.25     20.51 o 
   8   4  21      108.06       72.06     41.84 o 
   1   5  21       20.48       -5.97     22.49 o 
   2   5  21        0.81      -16.56     33.90 o 
   3   5  21        0.44       -7.79     24.17 o 
   4   5  21        2.12      -20.89     20.89 o 
   5   5  21        0.15      -20.42     21.61 o 
   6   5  21        0.35      -20.54     20.54 o 
   0   0  22        8.48       -4.19     30.35 o 
   1   0  22        3.51      -25.33     28.68 o 
   2   0  22       41.35       30.00     34.86 o 
   3   0  22        0.01       -7.08     30.58 o 
   4   0  22       10.70       26.30     32.20 o 
   5   0  22       80.06       75.18     36.83 o 
   6   0  22      163.51      198.79     41.18 o 
   7   0  22       17.91       -5.30     29.44 o 
   1   1  22       96.07       83.93     26.51 o 
   2   1  22       45.30      -20.34     21.41 o 
   3   1  22       71.17       32.11     23.29 o 
   4   1  22       24.47        5.53     21.79 o 
   5   1  22      102.37      133.44     42.22 o 
   6   1  22       66.16       37.63     23.85 o 
   7   1  22      122.68      182.30     37.43 o 
   0   2  22        1.79      -27.41     27.41 o 
   1   2  22        0.00      -20.86     20.86 o 
   2   2  22       50.90       59.26     24.93 o 
   3   2  22        0.01      -21.04     21.04 o 
   4   2  22      164.93      175.86     30.89 o 
   5   2  22       40.27       -0.91     21.49 o 
   6   2  22        2.70      -10.83     21.87 o 
   1   3  22      147.49      155.57     50.75 o 
   2   3  22       70.73       75.36     27.23 o 
   3   3  22      153.20      105.47     28.16 o 
   4   3  22       33.72      -19.81     21.35 o 
                                                 
